# Supplementary material for: Peripheral blood mononuclear cell mitochondrial dysfunction in acute alcohol‐associated hepatitis
Source: Clin Transl Med. 2023 May 25;13(5):e1276. doi: 10.1002/ctm2.1276 (PMC10212276; doi:10.1002/ctm2.1276)
Supplement: Supplementary file 15 — Supplementary information [file CTM2-13-e1276-s003.xls]

## Sheet: Mitochondria_Heatmap
	pbmc_01_HC_B	pbmc_05_HC_B	pbmc_09_HC_B	pbmc_13_HC_B	pbmc_02_HC_L	pbmc_06_HC_L	pbmc_10_HC_L	pbmc_14_HC_L	pbmc_03_AH_B	pbmc_07_AH_B	pbmc_11_AH_B	pbmc_15_AH_B	pbmc_04_AH_L	pbmc_08_AH_L	pbmc_12_AH_L	pbmc_16_AH_L
ACLY	136.48	117.294	71.6981	80.7208	85.7435	110.74	120.946	84.8261	262.919	205.527	87.4662	136.473	157.643	101.522	77.1669	104.65
ADCK5	31.1095	27.5987	25.0943	33.5302	24.4087	23.4721	34.044	22.4069	26.2279	36.6348	24.7187	26.0678	17.3552	32.0185	30.3991	20.2165
ENDOG	57.7031	66.6968	95	73.2696	78.2331	70.4163	97.6526	54.4168	90.8382	65.8185	64.6489	47.5355	64.359	60.9132	51.4446	79.6769
FASTK	156.551	139.527	125.472	117.976	153.963	123.981	149.615	140.843	202.787	179.448	115.988	124.206	151.135	128.074	105.228	145.083
MCL1	561.476	597.205	365.66	432.167	715.99	771.57	751.656	502.555	709.433	892.275	338.456	440.086	787.494	989.45	458.325	511.359
PNPT1	107.88	108.861	68.1132	86.93	167.106	185.971	159.469	64.0197	95.9558	98.1068	45.6345	67.4697	95.4538	110.893	107.566	114.164
SOD1	1110.41	952.921	844.245	961.198	1589.07	1417.95	1580.36	1013.11	836.735	722.761	865.155	783.568	909.704	904.327	867.543	1248.67
OPA1	100.353	108.861	62.7359	73.2696	107.649	87.268	102.132	76.8236	210.463	155.853	72.2547	87.4039	126.549	103.865	77.1669	109.407
RECQL4	3.0106	2.29989	1.79245	1.24186	3.12933	3.61109	2.68769	3.20099	5.11764	3.10464	1.90144	1.5334	1.44627	2.34282	4.67678	2.37841
SOD2	490.225	624.804	500.094	365.106	314.81	548.886	851.101	672.207	2709.15	1395.23	410.711	3069.87	2320.54	3158.12	876.897	2263.06
BCL2L1	35.6254	35.265	57.3585	57.1255	25.0346	31.2961	47.4825	38.4118	83.8014	67.0603	41.8317	46.0021	58.5739	46.0754	39.7526	53.5143
BCL2	95.8373	148.726	80.6604	59.6092	83.8659	139.027	103.028	54.4168	149.691	121.081	131.199	87.4039	113.532	101.522	74.8285	129.624
MFN1	74.7631	73.5965	66.3208	75.7533	83.24	81.8514	69.8798	78.4241	106.831	106.179	62.7475	39.8685	85.3299	81.9986	49.1062	64.2172
PHB	277.978	225.389	216.887	275.692	370.512	315.369	365.525	230.471	316.015	322.262	180.637	276.012	265.39	246.777	182.395	361.519
FIS1	417.971	400.181	322.642	485.566	419.955	451.988	602.938	419.329	562.301	502.952	385.992	522.89	446.897	414.679	381.158	575.576
HSPA9	300.558	275.987	193.585	232.227	334.212	281.063	267.873	184.057	543.11	459.487	171.13	236.144	357.952	284.262	151.995	287.788
APEX1	374.819	365.683	238.396	314.19	489.426	423.099	421.967	280.086	422.845	384.976	235.778	279.079	348.551	280.357	236.177	404.33
SIRT3	25.0883	24.5322	30.4717	26.079	25.6605	30.6943	19.7097	14.4044	23.6691	20.4907	32.3245	19.9342	25.3097	17.9616	28.0607	21.4057
DNM1L	170.099	140.293	103.962	120.46	173.365	165.508	155.886	108.834	326.89	250.234	110.283	147.207	208.263	178.054	98.2124	129.624
BCL2L11	69.7455	69.7634	46.6038	39.7394	95.7573	127.592	120.946	70.4217	92.1176	100.59	57.0432	46.0021	78.0986	109.331	51.4446	111.785
CYC1	305.074	248.388	204.34	214.841	264.741	255.184	304.604	193.66	438.198	464.455	161.622	323.548	268.283	294.414	161.349	294.923
SDHB	272.961	216.19	170.283	187.521	260.986	228.702	236.516	184.057	415.169	381.871	159.721	207.009	240.804	228.034	154.334	221.193
COQ7	55.1943	60.5638	51.9811	39.7394	63.2124	59.583	70.7757	35.2108	60.772	54.0208	36.1274	30.668	45.5575	53.8848	42.091	36.8654
SDHA	218.77	240.722	190	203.665	260.986	300.322	317.147	224.069	282.75	274.451	178.735	200.876	217.664	280.357	182.395	247.355
UQCRC1	295.54	183.225	166.698	199.939	180.875	162.499	211.431	153.647	546.309	517.855	199.651	320.481	325.411	290.509	151.995	222.382
COQ5	69.2437	74.3631	51.9811	69.544	76.9814	75.231	76.1511	52.8163	70.3676	68.3022	39.9302	72.0699	75.9292	71.8464	35.0759	101.083
PDHA1	160.063	133.394	98.5849	115.493	168.984	128.796	144.239	108.834	158.007	166.409	89.3677	128.806	135.226	131.198	86.5205	141.516
COQ9	69.7455	60.5638	50.1887	50.9162	50.6951	61.3885	65.4004	60.8187	84.4411	89.4138	39.9302	42.9353	72.3135	74.1892	51.4446	61.8388
MRPL12	107.88	78.9629	86.0377	109.283	120.792	94.4902	141.551	68.8212	142.654	162.683	77.959	108.872	114.255	82.7795	67.8133	116.542
ATP5F1D	849.49	759.731	709.811	865.575	920.647	976.8	1129.72	720.222	822.661	816.522	690.223	775.901	712.288	720.807	554.199	913.311
COX5A	646.275	526.675	505.472	531.515	569.537	537.451	687.152	435.334	1042.72	874.268	448.74	622.561	707.949	598.199	451.309	645.739
ISCA2	203.215	178.625	150.566	165.167	239.08	181.156	198.889	172.853	172.081	158.337	140.707	142.606	161.259	163.997	133.288	161.732
PMPCB	211.243	216.956	198.962	201.181	283.517	223.888	292.062	185.657	184.875	188.762	192.045	157.94	192.354	211.634	177.718	253.301
UQCRFS1	451.088	382.549	340.566	402.362	444.99	418.886	493.638	360.111	584.691	651.354	296.625	418.619	478.715	445.135	275.93	467.358
ATP5F1A	722.041	696.1	500.094	588.641	814.876	702.357	726.571	603.386	819.463	761.88	568.53	645.562	692.763	567.743	409.218	723.038
OGDH	146.516	117.294	84.2453	85.6882	103.268	98.7031	95.8608	56.0172	195.11	188.141	81.7619	78.2035	125.102	98.3983	74.8285	72.5416
PDHB	235.83	221.556	163.113	217.325	223.434	243.749	256.226	209.665	220.698	268.241	165.425	196.275	166.321	220.225	135.627	211.679
UQCRC2	346.218	340.384	302.925	386.218	359.872	383.377	458.698	291.29	490.014	435.892	226.271	299.013	339.873	327.994	264.238	387.682
SDHD	296.042	319.685	285	315.432	341.096	349.072	344.92	244.875	442.676	452.036	212.961	292.88	273.345	329.556	231.501	323.464
MRPS35	149.526	125.727	103.962	117.976	156.466	120.37	157.678	75.2232	177.198	178.828	89.3677	107.338	130.887	90.5889	79.5053	141.516
UQCRQ	750.642	571.14	491.132	372.557	779.828	669.857	379.86	401.724	1160.43	1017.08	393.598	513.69	820.758	696.598	308.668	520.873
MRPL53	9.53355	10.7328	28.6792	9.93486	8.76211	16.2499	15.2302	14.4044	7.03676	11.1767	15.2115	19.9342	8.67762	12.495	28.0607	17.8381
DBT	92.8267	89.6957	51.9811	68.3022	113.282	98.7031	88.6936	67.2207	122.823	116.114	62.7475	50.6023	97.6232	85.1223	70.1517	70.1632
PDK4	35.1236	33.7317	1.79245	17.386	0.625865	3.00924	2.68769	3.20099	459.309	244.025	36.1274	36.8017	34.7105	28.1138	2.33839	3.56762
MDH2	385.858	335.784	319.057	387.46	386.159	392.405	460.49	305.694	472.103	535.862	311.836	429.353	401.34	359.232	247.869	404.33
MRPS27	85.3002	83.5627	75.283	72.0278	120.792	79.444	115.571	97.6301	101.713	78.237	55.1417	52.1357	84.6068	67.1607	63.1366	77.2985
CS	160.063	116.528	77.0755	65.8185	118.288	121.573	91.3813	62.4192	305.14	265.137	58.9446	118.072	175.722	108.551	60.7982	105.839
GRPEL1	163.074	120.361	114.717	120.46	162.725	147.453	162.157	100.831	150.331	149.644	62.7475	113.472	135.226	137.445	121.596	151.029
DLAT	53.689	45.9978	30.4717	39.7394	46.9399	39.1201	38.5235	43.2133	73.5661	72.0278	32.3245	32.2014	56.4045	37.4851	25.7223	38.0546
LRPPRC	178.127	136.46	98.5849	117.976	202.154	145.045	120.05	94.4291	286.588	262.653	81.7619	121.139	177.891	124.95	67.8133	118.921
DLST	74.7631	67.4635	60.9434	78.237	81.9883	83.0551	75.2552	64.0197	79.9632	95.6231	53.2403	49.0689	72.3135	62.4751	77.1669	61.8388
PDHX	54.1907	52.8975	41.2264	40.9813	55.702	67.407	51.066	30.4094	85.0808	76.9952	30.423	42.9353	63.6359	48.4182	37.4143	68.974
GFM1	144.007	118.061	89.6226	95.6231	139.568	140.833	125.425	59.2182	216.22	195.593	79.8605	121.139	146.796	121.046	63.1366	115.353
MPC2	244.36	240.722	216.887	248.372	321.695	269.628	352.983	233.672	144.573	204.907	224.37	188.608	219.11	245.996	219.809	290.167
NDUFS1	242.353	213.123	127.264	120.46	224.06	204.027	177.387	115.235	486.176	342.753	106.481	177.875	281.299	210.073	109.904	145.083
MRPL46	93.8302	75.1298	73.4906	88.1719	96.3832	92.0828	111.987	94.4291	63.3309	83.8254	51.3389	56.7359	81.7142	93.7127	84.1821	108.218
ATP5F1E	5366.89	4379.76	3393.11	2494.89	5047.6	4255.67	2407.27	3194.58	7764.75	6583.71	3635.55	4618.61	5663.59	4273.3	2773.33	4090.87
SLC25A3	1354.77	1230.44	1096.98	1219.5	1476.42	1349.95	1686.97	1077.13	1525.06	1469.12	1019.17	1165.39	1329.84	1282.3	890.927	1617.32
MRPS23	184.148	193.957	145.189	171.376	226.563	168.518	222.182	160.049	200.228	232.848	138.805	167.141	201.031	176.492	137.965	197.408
FH	76.7702	65.9302	41.2264	55.8836	76.3555	71.0181	71.6716	56.0172	84.4411	117.976	51.3389	85.8705	78.0986	67.1607	37.4143	73.7308
PMPCA	116.911	92.7623	55.566	74.5115	97.0091	107.129	103.028	73.6227	121.544	121.702	70.3533	78.2035	99.0695	95.2745	77.1669	83.2445
ATP5F1B	731.073	582.639	455.283	615.961	630.246	575.367	704.174	521.761	1226.96	1117.05	492.473	711.499	861.977	744.235	388.173	683.794
SDHAF4	28.0989	27.5987	17.9245	32.2883	40.0554	36.1109	18.8138	19.2059	35.8235	31.0464	28.5216	32.2014	28.2023	27.3329	35.0759	30.9194
UQCR10	1045.68	846.36	777.925	722.761	946.308	866.662	732.842	768.236	1527.62	1287.19	743.463	1030.45	1005.88	922.289	607.982	983.474
ISCA1	167.59	149.493	157.736	190.004	225.311	189.582	232.037	171.253	145.213	143.435	144.509	124.206	124.379	196.016	119.258	185.516
SUCLA2	98.3461	95.8288	93.2075	89.4138	87.6211	119.166	113.779	92.8286	99.7941	129.774	66.5504	90.4707	94.0075	92.9317	77.1669	97.515
COQ3	12.5441	10.7328	14.3396	16.1442	13.769	10.2314	12.5425	19.2059	8.95588	13.0395	9.5072	12.2672	8.67762	20.3044	18.7071	19.0273
IARS2	205.724	153.326	136.226	119.218	185.882	184.166	142.447	112.034	351.198	263.274	98.8749	121.139	220.556	144.474	95.874	154.597
MRPS15	207.731	160.992	141.604	187.521	232.196	197.406	241.892	168.052	246.926	277.555	176.834	151.807	188.015	195.235	100.551	228.328
IDH3A	81.7878	63.6303	66.3208	64.5766	81.9883	74.6292	82.4224	57.6177	99.7941	114.872	43.7331	65.9363	80.268	83.5605	46.7678	60.6496
COX11	105.873	125.727	109.34	113.009	155.84	134.814	155.886	94.4291	79.9632	79.4789	81.7619	92.0041	75.206	103.084	88.8589	132.002
ETFDH	70.2472	52.1309	34.0566	36.0139	69.471	47.546	61.8168	52.8163	81.2426	83.8254	62.7475	27.6012	52.7888	57.0085	65.4749	47.5683
TIMM10	224.289	139.527	136.226	136.604	214.046	132.407	148.719	126.439	229.015	216.083	119.791	174.808	215.494	117.141	81.8437	162.921
MRPL34	321.632	316.618	231.226	301.771	418.078	347.868	387.027	260.88	418.367	316.053	249.089	276.012	331.919	290.509	219.809	356.762
MRPL2	91.3214	85.096	80.6604	90.6556	105.771	89.6754	112.883	81.6251	80.6029	78.858	98.8749	85.8705	72.3135	82.7795	49.1062	112.975
BCKDHA	8.02825	6.13304	5.37736	4.96743	10.6397	7.22218	0.895895	1.60049	7.67647	4.96743	3.80288	4.60021	2.89254	10.9331	11.692	1.18921
UQCRH	1146.54	969.787	890.849	1112.7	1371.9	1098.37	1305.32	990.705	1217.36	1246.2	764.379	981.377	1168.59	993.354	766.992	1292.67
HIGD2A	631.723	576.506	410.472	536.483	694.71	643.978	646.836	555.371	855.286	755.05	458.247	647.096	668.177	548.219	371.804	818.174
ATP5PO	851.999	825.661	690.094	769.952	1010.15	911.198	1126.14	753.832	762.529	752.566	593.249	694.631	760.015	645.056	568.229	970.393
ECHS1	259.413	210.057	155.943	224.776	222.182	221.48	263.393	172.853	287.868	275.692	146.411	162.541	194.523	207.73	133.288	205.733
LETMD1	135.477	131.094	111.132	119.218	166.48	184.166	190.826	120.037	106.831	112.388	115.988	88.9373	107.024	139.788	123.935	139.137
COX6A1	1036.65	856.326	702.642	707.859	1080.24	923.235	925.46	766.636	1136.76	1166.73	665.504	889.373	925.613	1055.05	636.042	978.717
COX15	79.7808	62.8637	39.434	57.1255	76.3555	72.2218	60.025	46.4143	122.823	83.2045	51.3389	50.6023	73.7597	72.6273	56.1214	51.1359
AFG3L2	166.586	123.427	96.7925	60.851	155.84	132.407	83.3183	65.6202	227.095	175.723	74.1561	81.2703	148.243	117.922	53.783	91.5689
HADHA	536.388	438.513	326.226	368.832	503.821	459.812	478.408	364.912	742.698	584.915	323.245	346.549	571.276	449.04	285.284	405.52
ETFA	191.675	160.992	175.66	178.828	163.351	167.314	238.308	201.662	310.897	326.609	108.382	153.34	217.664	153.064	112.243	205.733
NDUFS7	356.756	269.854	254.528	288.111	316.062	275.045	324.314	212.866	509.845	424.094	199.651	315.881	276.961	303.004	219.809	304.437
CPT2	67.2366	76.663	34.0566	59.6092	55.0761	51.759	66.2963	32.0099	132.419	109.904	45.6345	59.8027	94.0075	74.1892	35.0759	53.5143
BCKDHB	31.1095	46.7644	35.8491	33.5302	51.9468	48.1479	43.003	38.4118	32.625	14.9023	38.0288	30.668	33.2642	26.5519	32.7375	44.0007
IDH3B	202.212	171.725	150.566	134.121	194.018	172.129	180.971	112.034	250.765	286.248	121.692	156.407	227.787	200.701	126.273	162.921
LARS2	13.5477	19.9324	12.5472	18.6279	20.0277	21.0647	18.8138	8.00246	32.625	22.9744	5.70432	13.8006	23.1403	14.8378	14.0303	14.2705
ACADS	29.1024	44.4646	23.3019	32.2883	30.6674	36.7128	42.1071	36.8113	47.3382	41.6022	19.0144	15.334	28.9254	28.1138	23.3839	33.2978
LETM1	100.353	85.8626	91.4151	73.2696	108.901	91.481	102.132	92.8286	104.272	147.781	81.7619	79.7369	109.916	85.9033	72.4901	74.92
ATP5ME	916.726	924.556	600.472	348.962	1209.17	1033.37	282.207	544.168	1321.63	1122.02	606.559	573.492	1209.08	881.68	521.461	614.82
AUH	59.7101	38.3315	30.4717	60.851	63.2124	62.5922	60.025	49.6153	38.3823	38.4976	36.1274	44.4687	31.8179	46.0754	23.3839	34.487
SUCLG1	248.876	212.357	206.132	230.986	259.734	226.897	263.393	187.258	217.5	234.711	142.608	174.808	219.833	208.511	180.056	272.328
NDUFV2	676.38	702.233	564.623	548.901	971.968	906.986	969.359	680.209	498.97	674.329	443.035	670.097	619.003	890.27	671.118	913.311
COQ6	66.7349	59.7972	30.4717	54.6417	62.5865	75.231	93.1731	43.2133	59.4926	54.6417	64.6489	47.5355	53.512	68.7226	53.783	70.1632
MRPL43	265.434	227.689	247.358	258.306	274.755	259.397	360.15	206.464	225.176	256.444	201.553	216.21	219.11	236.624	226.824	244.977
ABHD11	35.1236	33.7317	26.8868	44.7069	31.2933	25.8795	30.4604	27.2084	52.4559	43.465	17.113	19.9342	25.3097	18.7425	23.3839	28.541
ATP5PF	1003.53	834.094	688.302	712.826	909.382	844.995	863.643	662.604	1306.28	1302.71	612.264	883.24	1023.96	896.518	523.8	839.58
NDUFB8	564.487	483.744	464.245	557.594	719.745	620.506	800.035	528.163	507.287	578.085	477.261	483.022	486.67	551.343	519.123	761.093
LONP1	67.2366	65.1636	43.0189	52.158	68.8452	73.4255	87.7977	49.6153	126.022	126.669	47.536	65.9363	93.2844	87.4652	60.7982	78.4877
DLD	152.537	140.293	161.321	158.958	147.078	157.082	213.223	128.039	240.529	217.946	112.185	190.142	171.383	171.807	168.364	246.166
AIFM1	71.7525	62.0971	53.7736	59.6092	74.4779	63.1941	69.8798	65.6202	117.706	76.9952	41.8317	73.6033	79.5448	74.9701	44.4294	70.1632
ECHDC3	3.51236	6.13304	5.37736	3.72557	6.88452	6.62033	9.85485	3.20099	29.4265	17.386	9.5072	7.66701	13.0164	7.80939	7.01517	13.0813
APOOL	65.2296	59.0305	50.1887	47.1906	52.5727	71.0181	55.5455	36.8113	118.346	91.2765	36.1274	41.4019	81.7142	48.4182	42.091	67.7848
MRPL10	74.7631	85.096	95	132.879	99.5125	99.305	152.302	131.24	55.6544	101.211	64.6489	47.5355	57.1276	99.1792	102.889	115.353
MRRF	56.6996	39.0981	59.1509	42.2232	51.3209	51.1571	52.8578	22.4069	66.5294	78.858	36.1274	33.7348	49.8963	49.9801	37.4143	39.2438
NDUFS8	485.208	394.048	322.642	399.878	453.126	407.451	441.676	320.099	538.632	656.322	328.949	484.555	506.917	403.745	292.299	412.655
ACADM	118.417	127.261	89.6226	149.023	138.942	152.869	154.094	148.846	140.735	143.435	146.411	115.005	130.164	138.226	121.596	135.57
IMMT	274.968	220.023	179.245	185.037	239.706	198.008	252.643	155.248	373.588	348.341	142.608	219.277	257.436	199.139	168.364	225.949
TIMM9	106.876	124.961	112.925	103.074	173.365	134.212	151.406	75.2232	115.787	119.218	74.1561	102.738	109.916	102.303	77.1669	142.705
SLC25A4	41.6466	40.6314	55.566	44.7069	70.0969	49.9534	86.006	43.2133	12.7941	17.386	26.6202	15.334	37.603	55.4467	28.0607	35.6762
SAMM50	112.396	108.095	129.057	126.669	125.799	119.166	177.387	104.032	138.816	124.186	102.678	87.4039	96.9001	115.579	109.904	147.462
NDUFS2	137.986	243.022	293.962	271.967	144.575	253.98	304.604	230.471	281.47	338.406	218.666	245.344	206.817	239.748	210.455	253.301
NDUFV1	143.003	147.193	166.698	193.73	183.378	173.934	209.64	179.255	209.823	188.762	131.199	127.272	176.445	174.93	119.258	190.273
ACO2	222.282	167.125	152.358	120.46	153.963	148.055	186.346	112.034	378.066	279.418	114.086	210.076	237.188	186.644	109.904	148.651
SUPV3L1	63.2225	61.3304	66.3208	58.3673	87.6211	68.6107	67.1922	44.8138	63.9706	64.5766	36.1274	33.7348	56.4045	61.6942	51.4446	72.5416
FECH	24.5865	26.0654	32.2642	36.0139	33.1708	29.4906	28.6687	17.6054	84.4411	41.6022	17.113	23.001	26.0329	24.2091	18.7071	22.5949
MTIF2	118.919	105.028	66.3208	86.93	111.404	95.6939	104.82	78.4241	163.125	142.193	85.5648	82.8037	98.3463	90.5889	46.7678	90.3797
HIBCH	102.36	120.361	95	117.976	123.921	131.805	157.678	100.831	83.1617	83.8254	74.1561	81.2703	88.2224	107.77	84.1821	92.7582
MRPS2	79.279	71.2966	84.2453	85.6882	95.7573	76.4347	112.883	83.2256	75.4853	62.0929	60.8461	55.2025	68.6978	74.9701	53.783	89.1905
SURF1	213.752	226.923	164.906	162.683	220.93	220.277	214.119	142.444	232.853	289.353	136.904	219.277	167.767	221.006	149.657	227.139
PRDX3	310.593	277.52	146.981	194.972	230.944	218.471	239.204	147.245	691.522	555.731	193.947	311.281	389.047	275.671	154.334	303.248
GHITM	657.815	584.172	476.792	505.436	652.151	540.46	688.048	444.937	772.764	802.24	425.922	478.421	628.404	600.542	395.188	674.28
GUF1	53.1872	71.2966	32.2642	31.0464	73.8521	57.7774	46.5866	36.8113	125.382	98.1068	47.536	64.4029	73.7597	53.8848	44.4294	33.2978
TIMM13	232.318	206.224	157.736	219.809	226.563	193.193	223.974	161.65	376.147	370.074	167.327	220.81	224.895	199.139	121.596	209.3
LYRM4	79.7808	80.4962	55.566	78.237	124.547	107.129	120.05	70.4217	92.1176	87.551	38.0288	67.4697	94.0075	61.6942	44.4294	120.11
MRPL16	144.509	140.293	116.509	122.944	173.99	184.767	207.848	131.24	209.184	185.037	142.608	127.272	164.875	153.845	86.5205	189.084
MRPL40	180.134	146.426	125.472	153.99	177.746	158.286	194.409	118.436	230.934	231.606	117.889	153.34	177.891	143.693	95.874	155.786
IDH3G	221.781	189.358	157.736	178.828	184.63	181.156	197.993	188.858	324.331	307.36	180.637	217.743	204.647	180.397	133.288	204.544
SDHC	424.494	364.149	286.792	346.478	411.819	364.118	427.342	299.292	846.97	667.499	268.103	300.547	454.129	390.469	212.794	363.897
NDUFB5	381.342	379.482	372.83	361.381	426.214	386.989	472.137	305.694	381.904	428.441	346.062	372.617	333.365	341.27	264.238	441.196
SDHAF2	179.632	145.66	155.943	146.539	190.263	161.897	234.725	148.846	154.809	163.925	85.5648	116.539	145.35	166.34	126.273	185.516
COQ10A	48.1695	47.5311	41.2264	60.851	66.3417	55.3701	86.006	57.6177	19.8309	27.9418	30.423	24.5344	36.1567	47.6373	32.7375	49.9467
GATD3A	69.2437	4.59978	60.9434	7.45115	69.471	1.2037	36.7317	1.60049	1.27941	4.96743	7.60576	4.60021	3.61567	4.68563	4.67678	7.13524
TXN2	254.395	203.157	154.151	207.39	231.57	223.286	258.018	174.454	307.059	275.072	155.918	230.01	215.494	220.225	126.273	230.706
MRPS18A	57.7031	53.6641	69.9057	57.1255	78.2331	72.8237	104.82	57.6177	85.7205	73.8905	53.2403	46.0021	62.1896	79.6558	56.1214	53.5143
COX6C	1186.68	1136.91	1037.83	904.072	1499.57	1304.81	1080.45	1136.35	1194.97	1002.18	952.621	1087.18	1240.9	1065.98	911.973	1475.81
NDUFB9	517.822	389.448	378.208	403.604	536.992	464.025	586.811	316.898	619.875	555.731	340.358	483.022	465.699	429.516	301.652	460.223
MTCH2	209.738	164.059	193.585	152.749	162.099	143.842	209.64	113.635	443.956	366.969	127.396	225.41	234.296	196.016	109.904	184.327
NDUFA6	449.582	354.183	320.849	296.804	386.159	343.655	370.005	294.491	381.265	533.999	250.99	352.682	350.72	455.287	261.9	391.249
SLC25A20	30.6077	29.8986	30.4717	37.2557	23.157	31.2961	34.044	36.8113	63.9706	52.779	28.5216	29.1346	36.8799	36.7041	21.0455	29.7302
MRPL1	177.625	145.66	82.4528	89.4138	249.094	184.166	101.236	118.436	172.721	169.514	72.2547	93.5375	185.123	118.703	88.8589	120.11
TIMM44	145.512	117.294	75.283	44.7069	212.794	126.388	65.4004	62.4192	122.823	136.604	41.8317	35.2682	124.379	96.8364	56.1214	67.7848
COX17	510.798	479.911	388.962	243.404	433.099	489.303	249.059	358.51	589.169	629.622	355.569	512.156	697.825	601.323	376.481	511.359
COX6B1	1218.79	1076.35	1036.04	1014.6	1201.66	1134.48	1044.61	1003.51	1479.64	1483.4	1059.1	1515	1245.96	1200.3	909.634	1367.59
VDAC1	423.992	386.382	342.358	363.864	431.221	367.128	464.074	292.89	664.014	751.324	332.752	441.62	533.673	500.582	294.637	511.359
CLPP	205.222	182.458	141.604	191.246	226.563	209.443	266.081	164.851	174.64	174.481	154.017	153.34	193.8	178.835	154.334	214.057
HADH	71.2508	68.2301	51.9811	54.6417	102.642	75.8329	73.4634	49.6153	94.0367	50.2952	62.7475	35.2682	44.1112	44.5135	46.7678	70.1632
ACAT1	97.3426	108.095	78.8679	86.93	152.711	134.212	97.6526	89.6276	144.573	86.93	129.298	64.4029	110.64	72.6273	105.228	128.434
MALSU1	165.081	131.86	100.377	129.153	189.011	172.129	185.45	126.439	171.441	176.344	106.481	125.739	182.23	128.855	102.889	152.219
CLPX	121.929	113.461	64.5283	99.3486	122.044	123.981	136.176	104.032	179.757	168.272	76.0576	61.3361	120.04	110.112	88.8589	97.515
NDUFS4	178.127	180.925	168.491	149.023	189.637	181.156	223.974	142.444	180.397	199.318	117.889	145.673	164.875	173.368	109.904	203.354
MRPL4	201.208	144.893	163.113	158.958	224.06	166.712	212.327	156.848	221.978	221.051	112.185	191.675	203.924	156.969	126.273	168.867
C1QBP	500.261	509.809	424.811	502.952	896.239	719.209	748.073	460.942	475.941	511.645	361.274	521.357	605.264	499.02	346.082	800.336
PITRM1	59.2084	62.8637	35.8491	32.2883	61.9606	49.9534	34.044	41.6128	69.0882	68.3022	57.0432	46.0021	48.45	49.1992	32.7375	47.5683
UQCC1	55.1943	57.4973	37.6415	48.4325	71.3486	59.583	58.2332	51.2158	65.25	63.9557	38.0288	42.9353	60.0202	63.2561	37.4143	54.7035
MRPL55	154.544	124.194	96.7925	145.297	148.956	134.814	179.179	124.838	159.287	145.918	112.185	108.872	134.503	130.417	114.581	176.003
MRM1	9.53355	6.89967	7.16981	16.1442	12.5173	10.2314	11.6466	4.80148	8.31617	9.31393	15.2115	4.60021	6.50821	7.02845	7.01517	7.13524
MECR	28.6007	26.0654	19.717	28.5627	42.5588	36.1109	39.4194	19.2059	41.5809	34.772	7.60576	26.0678	36.1567	16.3997	23.3839	32.1086
MRPL44	117.915	101.195	136.226	134.121	131.432	114.953	156.782	110.434	187.434	141.572	77.959	105.805	117.148	128.855	107.566	161.732
HSDL2	78.2755	64.3969	28.6792	68.3022	73.2262	71.62	48.3784	75.2232	123.463	91.8975	41.8317	39.8685	65.8053	67.1607	58.4598	53.5143
MRPS14	161.569	144.126	105.755	142.814	183.378	164.305	193.513	142.444	169.522	189.383	110.283	144.14	156.92	131.198	81.8437	161.732
ABCB8	78.2755	65.1636	55.566	68.3022	58.8313	64.9996	67.1922	57.6177	78.0441	78.858	47.536	75.1367	59.2971	74.1892	63.1366	60.6496
ATPAF2	60.7137	44.4646	48.3962	38.4976	43.1847	42.1294	63.6086	35.2108	115.147	110.525	20.9158	56.7359	76.6523	53.8848	39.7526	46.3791
NDUFA9	153.039	147.193	152.358	181.311	159.596	157.684	215.015	164.851	205.345	228.502	104.579	179.408	159.09	195.235	112.243	205.733
COA6	288.515	191.658	129.057	161.442	219.053	193.795	194.409	144.044	227.095	352.067	157.819	265.279	219.833	281.138	116.92	244.977
POLRMT	61.2154	49.831	57.3585	40.9813	48.8175	48.7497	63.6086	46.4143	71.647	67.6813	47.536	62.8695	45.5575	50.761	53.783	54.7035
ISCU	784.762	755.897	783.302	746.357	1049.58	929.856	1159.29	670.606	838.654	956.231	585.643	797.369	876.439	1025.37	565.891	946.609
RTN4IP1	17.06	12.2661	14.3396	19.8697	14.3949	20.4628	21.5015	17.6054	15.3529	11.1767	15.2115	12.2672	9.40075	11.7141	9.35356	19.0273
ATP5F1C	385.356	375.649	336.981	396.153	416.826	460.414	492.742	315.297	528.397	553.248	308.033	397.151	389.047	392.031	320.36	519.684
BCKDK	148.021	95.8288	62.7359	65.8185	61.3348	47.546	94.9649	70.4217	283.39	280.039	96.9734	154.874	207.54	115.579	39.7526	82.0553
GFM2	46.6642	39.8648	28.6792	37.2557	41.3071	37.9164	43.003	33.6103	58.2132	60.2301	41.8317	35.2682	58.5739	46.0754	30.3991	36.8654
NDUFAF4	118.919	87.3959	77.0755	89.4138	153.337	126.99	110.195	84.8261	104.272	118.597	62.7475	90.4707	92.5613	76.532	56.1214	107.029
SLC25A35	12.5441	5.36641	5.37736	14.9023	9.38798	5.41664	14.3343	11.2034	24.9485	11.7976	11.4086	3.0668	10.1239	12.495	7.01517	10.7029
SLC25A11	208.735	187.824	159.528	167.651	177.12	170.925	224.87	120.037	275.073	318.537	140.707	220.81	212.602	185.083	116.92	166.489
TIMM8B	394.89	269.854	204.34	222.293	279.762	279.859	270.56	212.866	513.684	517.855	212.961	352.682	399.894	300.661	182.395	288.977
MCAT	20.0706	13.0327	17.9245	23.5953	21.9053	19.861	24.1892	27.2084	14.7132	22.9744	17.113	12.2672	20.2478	33.5804	23.3839	19.0273
IBA57	44.6572	30.6652	34.0566	29.8046	53.8244	39.1201	36.7317	16.0049	27.5073	22.3534	24.7187	24.5344	30.3717	24.99	18.7071	26.1626
PHB2	399.406	376.415	388.962	398.636	495.059	477.266	596.666	355.309	465.066	439.618	387.894	358.816	422.311	380.317	346.082	536.332
DAP3	232.318	239.189	198.962	181.311	329.205	281.665	241.892	190.459	261.64	243.404	199.651	203.942	282.746	250.681	177.718	267.572
CMC2	175.116	207.757	166.698	188.762	222.182	223.286	231.141	163.25	220.059	294.941	154.017	190.142	216.217	254.586	130.95	217.625
SDHAF1	79.279	57.4973	75.283	69.544	75.1038	70.4163	96.7567	75.2232	57.5735	67.6813	45.6345	58.2693	49.8963	62.4751	60.7982	67.7848
MRPS17	46.6642	45.2312	60.9434	59.6092	74.4779	66.8052	60.9209	48.0148	44.1397	53.3999	51.3389	59.8027	41.2187	45.2945	49.1062	72.5416
ADHFE1	12.0424	14.566	14.3396	38.4976	10.0138	17.4536	17.022	22.4069	4.47794	11.1767	9.5072	3.0668	5.06194	10.9331	14.0303	5.94604
NFS1	29.1024	36.0316	23.3019	26.079	37.5519	33.1017	34.9399	24.0074	54.375	36.0139	26.6202	32.2014	38.3261	32.7994	16.3687	30.9194
NDUFAF5	42.6501	32.9651	34.0566	58.3673	53.1985	38.5183	47.4825	36.8113	43.5	40.9813	30.423	47.5355	36.1567	36.7041	37.4143	39.2438
MRPL17	114.403	94.2955	96.7925	95.6231	155.215	131.203	159.469	89.6276	101.713	97.4858	85.5648	125.739	104.855	100.741	86.5205	121.299
TACO1	56.6996	49.0643	44.8113	59.6092	73.8521	81.8514	93.1731	68.8212	60.772	73.8905	45.6345	75.1367	67.2515	64.8179	44.4294	80.8661
PPTC7	138.487	173.258	105.755	93.1393	148.956	159.49	122.738	107.233	301.301	247.13	96.9734	93.5375	161.982	137.445	95.874	84.4337
MRPL11	202.713	189.358	166.698	158.958	247.217	206.434	304.604	156.848	212.382	187.521	127.396	162.541	184.399	182.74	130.95	243.787
COX4I1	3356.31	3110.99	2423.4	2596.72	4337.87	3546.69	4259.98	2559.19	2855.01	2489.3	2169.54	2602.18	3351.01	2581.78	2237.84	3825.68
NDUFS6	648.783	525.142	523.396	522.822	547.632	483.284	550.976	456.14	935.25	937.603	359.372	736.033	619.727	548.219	420.91	589.847
MRPL13	179.632	167.125	136.226	125.428	158.344	167.916	217.703	118.436	198.948	217.325	115.988	173.274	166.321	174.93	121.596	183.138
OXCT1	70.2472	64.3969	55.566	45.9487	100.764	116.759	87.7977	56.0172	42.2206	37.8767	51.3389	38.3351	80.9911	54.6657	60.7982	82.0553
COX5B	1111.41	962.121	765.377	854.398	1017.03	1007.49	1043.72	777.839	1385.6	1234.41	688.321	995.178	1042.04	1037.87	682.81	1006.07
PDK2	31.6113	44.4646	43.0189	59.6092	44.4364	54.1664	76.1511	64.0197	29.4265	32.9092	45.6345	33.7348	35.4336	45.2945	32.7375	58.2711
ALAS1	123.434	111.161	86.0377	73.2696	61.9606	59.583	71.6716	46.4143	211.743	216.704	51.3389	147.207	198.862	138.226	42.091	83.2445
MRPL33	377.83	381.015	279.623	253.339	454.378	414.072	240.996	284.888	392.779	432.787	250.99	257.612	361.567	417.021	252.546	341.302
MTO1	89.3143	86.6292	66.3208	84.4463	114.533	96.2957	109.299	57.6177	76.7647	78.237	60.8461	52.1357	83.1605	62.4751	65.4749	71.3524
LIAS	106.374	108.095	100.377	75.7533	138.316	106.527	119.154	86.4266	117.066	101.211	57.0432	61.3361	95.4538	77.313	56.1214	82.0553
NDUFA5	369.3	334.251	317.264	347.72	433.724	411.664	458.698	340.905	316.654	360.139	243.384	272.946	326.134	366.26	257.223	386.492
NDUFB6	290.021	217.723	172.075	187.521	288.524	228.101	201.576	188.858	342.242	380.008	174.932	228.477	310.948	253.024	166.026	233.085
MTX2	65.7313	76.663	51.9811	65.8185	84.4918	83.0551	96.7567	59.2182	95.3161	96.244	39.9302	75.1367	78.0986	73.4083	56.1214	95.1366
SUCLG2	111.894	175.558	105.755	125.428	148.33	175.74	155.886	100.831	177.838	112.388	129.298	75.1367	122.933	117.141	109.904	114.164
FDX1	214.756	198.557	197.17	239.679	233.448	219.073	292.958	168.052	306.419	263.895	184.44	259.145	242.973	200.701	126.273	231.895
SLC25A1	130.961	102.728	87.8302	116.735	109.526	108.935	140.656	100.831	221.338	152.749	95.072	102.738	95.4538	109.331	56.1214	86.8121
MRPS28	49.6748	52.8975	75.283	79.4789	57.5796	62.5922	68.9839	60.8187	44.7794	54.0208	68.4518	64.4029	44.8344	53.1038	56.1214	64.2172
TIMM50	82.2896	74.3631	77.0755	62.0929	76.3555	64.9996	74.3593	57.6177	110.669	124.186	47.536	61.3361	79.5448	62.4751	77.1669	72.5416
VDAC2	500.762	509.043	431.981	393.669	510.08	534.441	591.291	372.915	541.831	579.327	332.752	435.486	483.777	509.953	341.405	518.494
SLC25A42	57.7031	57.4973	57.3585	73.2696	60.083	61.3885	77.047	51.2158	24.9485	37.8767	53.2403	39.8685	32.5411	48.4182	42.091	36.8654
TOMM7	3052.24	3186.88	2801.6	2055.27	4076.88	3556.92	2650.95	2376.73	2038.1	1359.21	2597.37	2174.36	3013.3	2026.54	2099.88	3345.24
ECH1	329.66	318.152	313.679	399.878	389.288	404.442	469.449	387.319	293.625	286.869	287.117	283.679	261.775	309.252	280.607	417.412
GATB	35.6254	30.6652	12.5472	31.0464	29.4157	27.0832	23.2933	12.8039	53.0956	39.1185	13.3101	19.9342	29.6485	26.5519	21.0455	27.3518
BCS1L	28.6007	32.1985	16.1321	18.6279	43.1847	39.1201	32.2522	20.8064	30.7059	36.6348	20.9158	27.6012	33.2642	30.4566	23.3839	22.5949
ERAL1	49.6748	39.8648	35.8491	31.0464	49.4433	43.3331	48.3784	32.0099	67.8088	65.1975	32.3245	32.2014	44.1112	42.1707	32.7375	38.0546
CMC1	215.258	312.785	510.849	695.44	207.787	241.341	585.916	520.16	209.184	407.95	112.185	240.744	172.106	403.745	130.95	283.031
MRPL28	169.095	141.827	154.151	135.363	137.69	131.805	191.722	147.245	201.507	207.39	125.495	153.34	153.305	211.634	123.935	178.381
TSFM	99.8514	82.0294	89.6226	80.7208	144.575	102.314	140.656	92.8286	87	109.904	89.3677	115.005	101.239	114.798	72.4901	112.975
FXN	62.7207	70.53	55.566	53.3999	98.2608	77.0366	101.236	46.4143	41.5809	35.3929	41.8317	50.6023	43.3881	38.266	70.1517	49.9467
NFU1	84.2967	70.53	60.9434	83.2045	92.0022	81.8514	114.675	78.4241	78.6838	98.1068	68.4518	92.0041	91.115	79.6558	53.783	88.0013
YARS2	75.2649	63.6303	68.1132	59.6092	81.3625	83.6569	95.8608	52.8163	62.6911	61.472	60.8461	56.7359	73.7597	64.037	60.7982	65.4064
MRPL21	227.3	161.759	145.189	122.944	245.339	181.156	208.744	88.0271	172.721	225.397	91.2691	157.94	141.734	183.521	107.566	214.057
ALDH4A1	9.03179	5.36641	5.37736	2.48372	3.75519	2.40739	4.47948	1.60049	19.1912	12.4186	5.70432	9.20041	10.1239	3.90469	7.01517	4.75683
TOMM40L	9.53355	9.19956	16.1321	11.1767	10.0138	16.8518	17.9179	12.8039	27.5073	31.0464	7.60576	12.2672	12.2933	17.9616	2.33839	19.0273
NDUFAF1	84.2967	89.6957	68.1132	83.2045	82.6142	75.231	103.028	78.4241	125.382	94.3812	62.7475	81.2703	114.255	85.9033	67.8133	99.8934
NDUFB10	610.649	530.508	475	548.901	630.872	598.839	732.842	483.349	673.61	642.04	498.177	484.555	460.637	549.781	392.85	569.63
ACADSB	48.1695	47.5311	32.2642	36.0139	48.1916	54.7682	62.7127	43.2133	53.0956	43.465	49.4374	30.668	39.7724	42.1707	42.091	28.541
MRPS9	122.933	108.095	100.377	129.153	135.813	126.99	151.406	105.633	87	104.937	72.2547	87.4039	85.3299	111.674	56.1214	101.083
COQ8A	91.8232	76.663	50.1887	70.7859	75.1038	96.8976	92.2772	68.8212	71.0073	65.1975	60.8461	52.1357	48.45	41.3898	51.4446	66.5956
ACADVL	325.144	232.289	179.245	227.26	210.291	202.823	212.327	166.451	651.86	733.317	199.651	300.547	310.225	417.021	144.98	237.841
COQ4	92.8267	91.229	75.283	62.0929	130.18	108.333	99.4444	91.2281	95.3161	83.8254	72.2547	59.8027	91.115	87.4652	58.4598	98.7042
MRPL15	133.47	124.194	114.717	122.944	136.439	119.166	145.135	105.633	211.743	229.744	127.396	194.742	142.458	124.95	107.566	136.759
NDUFA2	484.204	362.616	338.774	377.525	498.189	447.173	426.446	313.697	616.036	607.268	328.949	427.819	430.265	469.344	285.284	481.629
MRPL24	130.961	124.961	95	81.9626	202.154	175.138	117.362	83.2256	157.368	150.886	81.7619	76.6701	138.842	110.112	86.5205	108.218
HSPD1	525.851	429.313	326.226	389.943	685.322	569.95	613.688	360.111	468.264	546.417	273.807	377.217	548.136	511.515	348.42	588.658
NDUFS5	1049.69	667.735	846.038	653.217	1040.81	763.746	969.359	672.207	1122.04	997.833	701.631	860.239	1154.12	935.565	657.088	934.717
AK3	151.533	157.926	127.264	142.814	160.847	169.119	158.573	107.233	170.801	99.3486	114.086	98.1377	107.024	124.95	98.2124	98.7042
CYCS	579.038	478.377	503.679	529.031	600.83	507.358	627.127	411.327	632.029	844.463	330.85	502.956	605.264	589.609	385.835	626.712
MIPEP	16.5583	14.566	8.96226	22.3534	21.9053	19.861	17.022	8.00246	26.8676	14.2814	24.7187	15.334	20.2478	16.3997	16.3687	14.2705
LYRM7	191.675	157.926	103.962	113.009	202.154	187.175	152.302	124.838	138.176	140.951	121.692	96.6043	125.102	128.855	105.228	130.813
CRAT	18.0636	16.0992	19.717	21.1116	21.2794	16.2499	20.6056	19.2059	49.897	17.386	13.3101	23.001	28.9254	30.4566	32.7375	20.2165
PCCB	37.6324	20.699	34.0566	27.3209	33.7967	29.4906	38.5235	17.6054	49.897	42.2232	26.6202	33.7348	28.9254	32.0185	37.4143	46.3791
MRPS7	300.056	214.656	190	229.744	262.237	228.101	283.103	193.66	262.919	307.981	144.509	207.009	221.279	215.539	130.95	246.166
MRPL3	229.809	200.091	159.528	212.358	286.02	235.323	270.56	177.655	236.691	298.667	154.017	194.742	206.817	185.863	147.319	247.355
PRODH	1.00353	1.53326	1.79245	1.24186	0.625865	0.601848	0.895895	1.60049	0.639706	0.620929	1.90144	1.5334	0.723135	0.780939	2.33839	1.18921
PCCA	24.5865	19.9324	19.717	29.8046	27.5381	25.8795	23.2933	24.0074	27.5073	31.0464	5.70432	23.001	24.5866	22.6472	16.3687	23.7841
MCCC1	69.2437	56.7306	35.8491	38.4976	60.083	43.9349	65.4004	32.0099	65.8897	57.1255	38.0288	19.9342	40.4955	46.0754	37.4143	44.0007
MRPS12	209.236	195.491	188.208	194.972	227.815	226.897	291.166	177.655	224.537	250.234	133.101	194.742	204.647	199.139	147.319	241.409
CLPB	85.802	55.1974	25.0943	45.9487	85.1176	50.5553	51.066	19.2059	108.75	137.846	32.3245	50.6023	73.7597	44.5135	25.7223	49.9467
PDK1	125.441	144.893	86.0377	81.9626	321.069	309.952	164.845	150.446	126.022	85.0673	85.5648	84.3371	212.602	101.522	114.581	145.083
MRPL49	94.8338	80.4962	80.6604	108.042	99.5125	109.536	113.779	73.6227	72.9264	76.9952	64.6489	73.6033	50.6194	88.2461	51.4446	77.2985
COX7A2	1395.41	1143.05	1057.55	932.635	1414.45	1132.68	1041.03	990.705	1455.97	1699.48	992.551	1320.26	1516.41	1481.44	963.417	1428.24
TMEM126A	124.438	141.06	116.509	129.153	157.718	126.388	172.908	120.037	159.926	222.913	104.579	134.939	141.734	153.845	95.874	140.326
ECHDC2	79.279	78.9629	69.9057	68.3022	104.519	93.8883	103.924	56.0172	40.3015	47.8115	77.959	69.0031	72.3135	49.1992	51.4446	84.4337
HCCS	79.279	57.4973	53.7736	65.8185	63.8382	65.6015	78.8388	41.6128	101.073	142.814	45.6345	76.6701	80.268	103.865	51.4446	70.1632
HIBADH	48.6713	73.5965	46.6038	69.544	58.8313	63.1941	72.5675	52.8163	87.6397	80.7208	38.0288	59.8027	68.6978	58.5704	18.7071	74.92
MRPL19	145.01	132.627	103.962	120.46	191.515	166.11	173.804	124.838	131.14	134.121	85.5648	88.9373	103.408	149.94	88.8589	135.57
MRPL36	174.615	160.992	164.906	176.344	218.427	196.203	236.516	153.647	143.294	189.383	133.101	162.541	148.243	142.912	163.687	196.219
SLC25A30	37.1307	38.3315	17.9245	31.0464	20.6535	18.0555	29.5645	33.6103	67.8088	79.4789	24.7187	29.1346	29.6485	28.1138	9.35356	19.0273
BDH1	31.6113	31.4318	16.1321	39.7394	43.8106	46.9442	43.003	32.0099	23.0294	19.8697	20.9158	19.9342	17.3552	24.2091	18.7071	21.4057
FARS2	40.1413	41.398	59.1509	39.7394	52.5727	51.1571	59.1291	32.0099	23.0294	27.3209	39.9302	32.2014	36.8799	18.7425	35.0759	33.2978
ABCB7	76.7702	90.4624	62.7359	80.7208	80.7366	80.0458	88.6936	49.6153	98.5147	85.0673	70.3533	64.4029	71.5903	65.5989	58.4598	77.2985
MTX1	120.424	82.0294	91.4151	91.8975	108.275	95.6939	120.946	76.8236	143.934	112.388	68.4518	133.406	109.916	71.8464	60.7982	126.056
NDUFA7	58.7066	47.5311	53.7736	53.3999	65.09	66.2033	49.2742	59.2182	61.4117	63.9557	98.8749	67.4697	38.3261	64.8179	60.7982	71.3524
TIMM17A	217.265	162.526	116.509	130.395	158.344	143.24	161.261	137.642	326.89	348.341	106.481	202.409	232.126	184.302	116.92	168.867
ALDH9A1	208.735	144.126	114.717	141.572	182.753	154.675	170.22	113.635	241.169	211.737	133.101	154.874	193.077	160.092	95.874	142.705
MRPS18C	346.218	342.684	267.075	299.288	393.669	359.303	349.399	260.88	299.382	349.583	254.793	263.745	307.332	316.28	233.839	346.059
MARS2	15.053	19.9324	12.5472	13.6604	21.9053	14.4444	21.5015	19.2059	31.3456	18.6279	11.4086	16.8674	17.3552	10.1522	25.7223	20.2165
ALDH6A1	64.7278	58.2639	41.2264	44.7069	65.7158	63.1941	41.2112	40.0123	87	58.9882	41.8317	47.5355	52.0657	28.8947	35.0759	35.6762
FDXR	18.5653	26.0654	3.58491	31.0464	23.157	27.685	33.1481	14.4044	23.0294	22.3534	15.2115	21.4676	19.5246	21.0854	28.0607	20.2165
GATC	133.972	94.2955	64.5283	44.7069	138.316	94.4902	105.716	52.8163	189.353	129.774	66.5504	67.4697	145.35	99.1792	49.1062	70.1632
TRAP1	67.2366	52.1309	57.3585	67.0603	92.628	75.231	77.9429	60.8187	92.1176	95.0021	53.2403	61.3361	80.9911	46.8563	44.4294	84.4337
ACAD8	56.6996	41.398	41.2264	62.0929	53.8244	45.1386	64.5045	33.6103	75.4853	70.7859	58.9446	44.4687	46.2806	47.6373	42.091	47.5683
ALDH2	39.6395	39.8648	12.5472	28.5627	20.6535	26.4813	25.981	20.8064	336.485	211.116	7.60576	70.5365	44.8344	19.5235	14.0303	7.13524
PPIF	310.091	170.192	166.698	163.925	143.323	165.508	230.245	148.846	559.103	581.81	167.327	230.01	632.02	755.949	247.869	280.653
TIMM22	76.2684	73.5965	86.0377	83.2045	102.016	102.314	129.905	81.6251	77.4044	95.0021	64.6489	64.4029	65.0821	89.808	44.4294	99.8934
IVD	67.2366	85.096	51.9811	72.0278	79.4849	99.305	72.5675	60.8187	53.7353	63.3347	60.8461	50.6023	72.3135	53.8848	44.4294	76.1093
L2HGDH	17.5618	24.5322	10.7547	18.6279	23.157	34.9072	16.1261	14.4044	18.5515	16.7651	15.2115	15.334	12.2933	12.495	23.3839	14.2705
ETHE1	164.579	169.425	139.811	144.056	187.76	233.517	205.16	118.436	191.912	183.174	159.721	231.544	214.048	222.568	142.642	204.544
MRPL20	652.797	493.71	431.981	475.632	667.798	559.719	572.477	422.53	800.272	745.115	422.12	475.355	632.743	534.162	332.052	592.225
SLC25A5	761.179	673.101	523.396	674.329	849.925	784.208	748.969	596.984	941.647	972.996	490.571	538.224	697.825	613.818	470.017	733.741
SLC25A12	20.0706	29.8986	23.3019	27.3209	39.4295	32.4998	40.3153	40.0123	28.7868	19.8697	28.5216	33.7348	29.6485	16.3997	37.4143	47.5683
MRPS21	489.724	482.21	408.679	393.669	567.66	515.784	529.474	454.54	429.242	502.952	384.091	409.418	481.608	521.667	418.572	596.982
TOMM22	352.24	298.986	290.377	336.543	439.357	373.748	423.759	252.878	378.066	396.774	207.257	326.615	353.613	297.538	247.869	400.763
ACAA2	186.155	140.293	129.057	156.474	128.928	113.147	166.637	144.044	324.331	332.197	117.889	177.875	182.23	205.387	135.627	124.867
MRPL30	51.6819	49.0643	32.2642	33.5302	56.9537	48.1479	62.7127	36.8113	69.0882	49.6743	26.6202	33.7348	52.0657	38.266	53.783	32.1086
DNAJA3	101.357	86.6292	102.17	93.1393	148.33	119.768	92.2772	73.6227	102.993	119.218	76.0576	67.4697	88.9456	83.5605	91.1973	85.6229
NDUFB2	799.815	649.336	702.642	712.826	869.327	740.274	725.675	643.398	1173.22	925.184	574.235	723.766	812.803	800.462	523.8	743.254
MRPS34	359.766	295.153	263.491	324.125	354.24	388.794	409.424	273.684	424.125	413.539	258.596	237.677	290.7	284.262	229.162	297.302
ETFB	318.12	261.421	231.226	233.469	268.496	278.054	318.939	195.26	435	351.446	298.526	357.283	300.101	250.681	231.501	327.032
AFG1L	10.0353	9.96619	5.37736	7.45115	16.8984	15.0462	8.95895	11.2034	18.5515	13.6604	20.9158	9.20041	10.1239	9.37127	4.67678	10.7029
ATP5IF1	670.861	578.806	559.245	602.301	755.419	653.005	681.776	569.775	587.25	546.417	492.473	475.355	541.628	549	453.648	636.226
ATP5PB	549.434	547.374	451.698	480.599	471.276	465.831	504.389	364.912	903.264	830.803	477.261	552.025	542.351	488.868	273.592	520.873
COX7C	2951.89	2782.1	2185	1898.8	3695.73	3249.38	2194.94	2328.72	2207.62	1949.72	2418.63	2231.1	2674.88	2330.32	2092.86	3052.69
CHCHD3	92.3249	90.4624	78.8679	106.8	102.642	93.8883	100.34	100.831	143.294	144.676	68.4518	79.7369	101.239	99.9602	63.1366	102.272
COQ10B	163.074	174.792	141.604	155.232	175.868	205.23	217.703	161.65	145.213	193.73	108.382	101.205	195.97	203.825	119.258	193.841
ACSF3	189.166	136.46	66.3208	88.1719	163.351	165.508	120.05	76.8236	187.434	169.514	100.776	102.738	139.565	138.226	88.8589	107.029
POLDIP2	102.862	82.7961	73.4906	86.93	76.9814	74.0274	82.4224	72.0222	160.566	161.442	87.4662	90.4707	107.747	93.7127	58.4598	108.218
SLC25A10	1.00353	3.83315	3.58491	3.72557	2.50346	4.21294	3.58358	1.60049	6.39706	0.620929	3.80288	1.5334	2.89254	2.34282	4.67678	3.56762
SLC25A13	82.7914	65.1636	48.3962	34.772	39.4295	41.5275	38.5235	16.0049	146.493	181.311	60.8461	81.2703	76.6523	54.6657	18.7071	19.0273
PDK3	29.6042	35.265	57.3585	38.4976	41.3071	43.3331	54.6496	48.0148	27.5073	28.5627	45.6345	29.1346	20.9709	35.1423	46.7678	52.3251
ME3	0.501766	1.53326	1.79245	2.48372	3.12933	0.601848	2.68769	1.60049	9.59558	4.3465	5.70432	1.5334	2.1694	1.56188	2.33839	1.18921
MRPL22	162.07	143.36	120.094	176.344	176.494	166.712	205.16	145.645	118.346	180.069	108.382	136.473	138.842	188.206	121.596	171.246
IDH2	349.229	285.186	220.472	274.451	177.746	202.221	284.895	222.468	913.5	651.354	197.75	282.146	323.241	233.501	159.011	325.843
GCDH	80.7843	85.096	80.6604	68.3022	91.3763	97.4994	123.634	75.2232	80.6029	76.3743	57.0432	52.1357	85.3299	66.3798	56.1214	84.4337
MRPL47	190.169	168.659	190	185.037	200.903	183.564	247.267	155.248	181.676	247.751	129.298	194.742	161.259	203.825	109.904	218.814
PPA2	170.099	133.394	109.34	113.009	160.221	145.647	137.072	97.6301	228.375	171.997	93.1705	142.606	229.234	101.522	84.1821	114.164
MRPL9	166.085	130.327	121.887	155.232	207.787	176.943	201.576	116.836	118.346	109.904	102.678	108.872	130.887	155.407	107.566	170.057
CHCHD10	291.526	246.855	288.585	206.148	347.981	263.61	331.481	198.461	548.228	365.727	218.666	314.347	319.626	203.044	215.132	356.762
WARS2	23.583	27.5987	28.6792	13.6604	30.0415	22.8702	26.8769	12.8039	25.5882	22.3534	15.2115	16.8674	18.0784	21.8663	11.692	33.2978
SLC25A19	125.943	96.5954	44.8113	40.9813	51.9468	55.9719	48.3784	20.8064	150.971	169.514	49.4374	79.7369	94.7307	78.8748	28.0607	39.2438
CBR4	110.89	146.426	157.736	197.455	115.785	143.24	206.056	115.235	202.147	155.232	121.692	105.805	129.441	122.607	79.5053	101.083
SMDT1	717.024	266.787	220.472	233.469	831.775	274.443	295.645	219.267	530.316	475.632	636.982	449.287	651.544	421.707	495.739	579.144
HAGH	280.487	333.484	213.302	366.348	270.374	367.729	353.879	297.692	246.287	288.111	174.932	249.945	295.039	359.232	187.071	269.95
MTG1	28.6007	18.3991	35.8491	53.3999	30.0415	33.7035	36.7317	40.0123	21.1103	31.6674	36.1274	30.668	30.3717	31.2376	44.4294	36.8654
COX14	401.915	304.352	304.717	320.399	452.5	394.211	471.241	358.51	484.897	465.697	315.639	355.749	354.336	382.66	299.314	393.628
NDUFA12	751.144	395.581	535.943	731.454	829.897	444.766	732.842	712.219	577.654	427.199	1061	421.686	671.069	376.413	940.033	472.115
MRPS16	262.424	222.323	197.17	199.939	262.863	243.147	265.185	192.059	340.963	276.934	193.947	211.609	255.267	198.358	163.687	223.571
MTERF2	34.1201	42.1647	50.1887	53.3999	39.4295	46.9442	52.8578	51.2158	23.0294	36.0139	36.1274	23.001	27.4791	42.9516	11.692	26.1626
ETFRF1	122.431	113.461	80.6604	109.283	129.554	123.379	141.551	78.4241	115.787	90.0347	93.1705	101.205	96.9001	90.5889	70.1517	139.137
GPD2	54.1907	37.5649	37.6415	19.8697	28.7898	19.2591	39.4194	24.0074	253.323	127.911	39.9302	92.0041	139.565	67.9417	21.0455	38.0546
NDUFA10	239.342	216.956	188.208	206.148	298.538	229.906	273.248	233.672	269.316	263.895	195.848	199.342	250.205	238.186	159.011	280.653
NDUFC2	688.423	571.906	532.359	615.961	673.431	607.265	734.634	545.768	971.073	852.535	549.516	743.7	679.747	618.504	465.34	751.579
SLIRP	341.201	294.386	222.264	170.135	345.477	294.304	176.491	198.461	473.382	447.69	201.553	311.281	329.749	349.861	194.086	277.085
MT-ATP6	54037.7	54295.1	47051.9	50152.4	61432.4	63050.8	76536.3	47493	59117.1	54213.3	40951.3	46632.3	58166.1	48546.3	35230.2	60051.4
MT-CO2	46685.3	49410.1	51499	55358.3	57088.3	54756.8	74468.6	53027.5	59580.9	47654.4	51804.7	65824.4	58788.7	52572.8	46842.6	80673.4
TIMM21	77.272	68.2301	50.1887	48.4325	81.3625	58.9811	48.3784	41.6128	155.448	96.8649	30.423	42.9353	77.3754	46.8563	21.0455	33.2978
NDUFA8	182.643	166.359	161.321	151.507	203.406	179.953	225.766	163.25	218.14	228.502	121.692	159.474	221.279	189.768	135.627	200.976
GLS	347.724	350.35	285	298.046	451.875	435.136	402.257	323.3	305.14	397.394	250.99	236.144	344.212	406.088	210.455	342.492
NDUFB11	781.751	780.43	532.359	796.031	822.387	864.856	897.687	638.597	796.433	874.889	652.194	831.104	694.933	778.596	533.153	1048.88
DHTKD1	54.1907	66.6968	43.0189	49.6743	45.6881	74.0274	46.5866	35.2108	103.632	82.5835	34.2259	26.0678	67.9747	60.9132	56.1214	48.7575
FAHD2A	67.2366	60.5638	66.3208	59.6092	86.9952	71.62	65.4004	44.8138	52.4559	45.3278	49.4374	47.5355	40.4955	53.1038	44.4294	66.5956
HSD17B8	46.6642	42.1647	28.6792	57.1255	65.09	64.3978	66.2963	57.6177	23.6691	28.5627	55.1417	44.4687	27.4791	32.0185	49.1062	66.5956
HINT2	124.438	111.161	91.4151	171.376	156.466	144.444	154.094	128.039	85.7205	109.904	117.889	105.805	99.0695	119.484	105.228	176.003
MRPS5	338.692	264.487	188.208	167.651	345.477	281.063	237.412	132.841	327.529	305.497	142.608	188.608	230.68	234.282	133.288	198.598
C6orf136	40.1413	39.8648	43.0189	40.9813	52.5727	49.3516	43.8989	33.6103	35.8235	36.6348	43.7331	36.8017	31.8179	43.7326	18.7071	39.2438
SPRYD4	45.6607	51.3642	26.8868	43.465	50.6951	51.759	43.8989	27.2084	53.0956	48.4325	34.2259	46.0021	42.665	44.5135	21.0455	63.028
LIPT2	8.02825	19.1658	19.717	14.9023	13.1432	12.6388	21.5015	14.4044	9.59558	13.6604	7.60576	13.8006	10.1239	10.1522	9.35356	10.7029
DECR1	192.176	226.156	193.585	196.214	180.249	233.517	289.374	203.263	152.25	248.992	154.017	164.074	148.966	214.758	161.349	190.273
MRPS26	148.021	124.961	111.132	160.2	199.025	167.314	209.64	113.635	122.823	135.983	114.086	102.738	126.549	127.293	105.228	151.029
SLC25A15	5.01766	9.96619	16.1321	11.1767	4.38106	4.81479	12.5425	20.8064	1.91912	3.10464	5.70432	10.7338	5.78508	7.02845	14.0303	8.32445
NDUFV3	245.364	228.456	161.321	171.376	227.189	242.545	186.346	164.851	432.441	476.252	125.495	233.077	300.824	234.282	95.874	152.219
BPHL	17.06	26.8321	26.8868	19.8697	26.2863	30.6943	29.5645	25.6079	30.7059	26.079	24.7187	18.4008	19.5246	20.3044	11.692	34.487
STOML2	232.819	202.39	190	213.6	232.196	227.499	282.207	180.856	223.897	256.444	174.932	190.142	206.093	224.91	182.395	277.085
MSRB2	69.2437	49.0643	51.9811	60.851	76.3555	68.6107	100.34	49.6153	112.588	73.8905	76.0576	42.9353	75.9292	63.2561	53.783	64.2172
LACTB	338.19	278.287	148.774	193.73	175.868	187.175	180.971	147.245	978.75	703.512	159.721	384.884	522.826	340.489	112.243	204.544
TOMM40	152.537	120.361	89.6226	114.251	175.868	152.268	159.469	110.434	135.618	188.141	87.4662	102.738	146.073	133.541	74.8285	110.596
SLC25A25	46.6642	47.5311	28.6792	34.772	33.7967	32.4998	39.4194	32.0099	55.0147	50.9162	20.9158	23.001	39.0493	48.4182	35.0759	30.9194
ACAD10	56.1978	45.2312	32.2642	32.2883	51.9468	43.3331	41.2112	30.4094	70.3676	74.5115	30.423	27.6012	39.0493	54.6657	35.0759	27.3518
VWA8	41.6466	36.0316	32.2642	29.8046	39.4295	40.3238	34.044	24.0074	52.4559	49.6743	24.7187	32.2014	52.0657	60.9132	25.7223	46.3791
CCDC90B	228.805	213.89	157.736	192.488	227.189	240.739	259.81	163.25	249.485	294.32	138.805	188.608	202.478	250.681	133.288	218.814
DNAJC11	45.1589	35.265	32.2642	19.8697	35.6743	37.3146	42.1071	20.8064	82.522	83.8254	20.9158	24.5344	52.7888	40.6088	25.7223	29.7302
ALKBH7	415.964	356.483	338.774	368.832	472.528	427.312	578.748	340.905	401.735	330.955	344.161	391.018	367.352	327.213	332.052	548.224
GLDC	0.501766	0.76663	1.79245	1.24186	0.625865	0.601848	0.895895	1.60049	1.27941	1.24186	1.90144	1.5334	4.33881	1.56188	2.33839	4.75683
MPC1L	1.00353	0.76663	1.79245	1.24186	0.625865	0.601848	0.895895	1.60049	0.639706	0.620929	1.90144	1.5334	0.723135	0.780939	2.33839	1.18921
THEM4	381.342	375.649	388.962	227.26	463.766	441.155	413.008	244.875	183.595	137.846	363.175	217.743	287.085	214.758	224.486	258.058
SSBP1	635.236	581.872	530.566	647.008	831.149	678.885	879.769	555.371	491.934	596.092	418.317	522.89	585.739	596.637	474.693	699.254
MRPL27	172.106	139.527	114.717	139.088	147.078	133.008	187.242	115.235	232.853	213.6	100.776	226.944	186.569	178.835	91.1973	190.273
HSCB	59.7101	65.9302	46.6038	53.3999	71.3486	72.8237	67.1922	46.4143	41.5809	60.2301	38.0288	36.8017	67.9747	60.1323	56.1214	86.8121
MRPS10	266.438	229.989	177.453	218.567	262.863	244.952	263.393	216.067	257.162	280.039	205.355	165.607	245.866	245.215	140.303	225.949
AK4	9.53355	14.566	10.7547	6.20929	22.5311	5.41664	24.1892	24.0074	68.4485	34.772	7.60576	61.3361	112.086	70.2845	14.0303	48.7575
ATAD3A	38.1342	28.3653	30.4717	17.386	31.2933	28.2869	34.9399	22.4069	35.8235	44.086	17.113	27.6012	38.3261	21.0854	16.3687	16.6489
MRPL37	90.3179	67.4635	73.4906	81.9626	71.9745	75.231	85.1101	68.8212	158.647	135.983	60.8461	72.0699	109.193	71.0654	58.4598	79.6769
PTGES2	135.979	125.727	93.2075	136.604	153.963	126.388	156.782	113.635	186.794	206.148	117.889	150.273	148.966	114.017	88.8589	168.867
TXNRD2	52.1837	44.4646	53.7736	59.6092	41.933	35.5091	43.8989	46.4143	65.25	75.7533	34.2259	36.8017	44.1112	42.1707	30.3991	36.8654
ACSM5	0.501766	1.53326	1.79245	1.24186	0.625865	0.601848	0.895895	1.60049	1.91912	0.620929	1.90144	1.5334	0.723135	0.780939	2.33839	1.18921
CISD1	107.378	93.5289	89.6226	106.8	157.092	120.37	140.656	88.0271	112.588	131.637	57.0432	84.3371	109.193	96.0555	70.1517	122.488
MRPL41	403.42	293.619	313.679	314.19	402.431	329.211	435.405	300.893	561.022	492.397	270.004	453.887	422.311	360.794	240.854	366.276
MTARC2	0.501766	1.53326	1.79245	2.48372	1.8776	1.2037	1.79179	4.80148	2.55882	0.620929	1.90144	1.5334	0.723135	1.56188	4.67678	2.37841
MRPS6	913.214	809.562	516.226	678.054	1006.39	881.708	879.769	675.408	417.088	833.287	578.038	518.29	535.843	1077.7	575.244	855.04
MRPL23	46.6642	72.8299	136.226	103.074	61.9606	60.7867	149.615	99.2305	115.787	75.7533	157.819	154.874	94.7307	48.4182	137.965	116.542
SQOR	388.367	309.719	268.868	247.13	235.325	271.434	353.879	264.081	795.794	663.152	330.85	757.501	908.98	690.35	313.344	577.955
SCO1	171.102	124.194	87.8302	103.074	168.984	154.073	114.675	92.8286	182.316	176.965	85.5648	104.271	154.751	144.474	88.8589	109.407
GCAT	4.51589	6.13304	7.16981	6.20929	11.8914	9.62957	9.85485	6.40197	7.03676	8.693	3.80288	4.60021	2.89254	6.24751	4.67678	15.4597
MTHFD1L	21.0742	13.0327	14.3396	13.6604	69.471	27.685	29.5645	22.4069	10.875	16.7651	7.60576	15.334	32.5411	22.6472	44.4294	72.5416
ECI2	153.039	167.125	121.887	147.781	176.494	170.323	184.554	132.841	96.5955	101.211	112.185	96.6043	110.64	113.236	100.551	149.84
UQCRB	2503.81	2372.72	1944.81	2035.4	3278.28	2772.72	2423.4	2080.64	2099.51	2108.05	1947.07	2129.9	2721.16	2206.15	1763.15	3002.75
ATP5PD	659.32	643.969	475	399.878	726.629	651.2	609.209	464.143	818.823	850.052	553.319	570.426	692.04	619.285	395.188	568.441
ATP5MG	2283.03	2036.17	1776.32	1871.48	2562.92	2194.94	2101.77	1822.96	2385.46	2445.84	1697.99	2168.23	2324.88	1899.24	1615.83	2423.6
CCDC58	58.7066	54.4307	26.8868	60.851	80.1107	57.7774	38.5235	59.2182	48.6176	50.9162	43.7331	46.0021	44.8344	40.6088	30.3991	45.1899
MCCC2	64.7278	58.2639	64.5283	47.1906	56.3279	72.8237	73.4634	56.0172	98.5147	73.8905	38.0288	55.2025	62.1896	56.2276	58.4598	65.4064
MCEE	46.1625	58.2639	43.0189	42.2232	55.0761	54.7682	57.3373	32.0099	51.1764	60.851	64.6489	50.6023	51.3426	42.9516	37.4143	53.5143
MOCS1	2.50883	2.29989	7.16981	1.24186	0.625865	3.00924	0.895895	3.20099	1.91912	3.10464	1.90144	1.5334	2.89254	1.56188	2.33839	2.37841
SLC25A51	20.5724	26.8321	19.717	36.0139	33.1708	29.4906	34.044	38.4118	23.0294	29.1837	28.5216	30.668	23.1403	21.0854	23.3839	30.9194
SPG7	423.49	377.949	243.774	280.66	468.147	433.933	364.629	248.076	465.706	376.283	287.117	217.743	365.183	349.861	233.839	292.545
ATP5MC3	852.5	830.261	801.226	794.789	815.502	772.773	1012.36	677.008	1127.16	1082.9	612.264	852.572	890.902	723.149	523.8	838.391
ATAD1	114.904	137.993	130.849	108.042	161.473	157.684	180.971	121.637	113.868	113.63	62.7475	75.1367	114.255	118.703	102.889	124.867
OXNAD1	246.869	222.323	121.887	146.539	257.231	179.953	146.927	97.6301	92.7573	85.6882	159.721	142.606	147.519	85.1223	105.228	160.543
MTG2	87.809	74.3631	109.34	79.4789	73.2262	76.4347	97.6526	73.6227	101.713	117.976	57.0432	52.1357	91.115	116.36	60.7982	67.7848
DARS2	19.5689	29.8986	10.7547	21.1116	22.5311	23.4721	24.1892	14.4044	47.9779	39.1185	9.5072	29.1346	28.2023	21.8663	14.0303	16.6489
MRPL51	555.455	417.813	365.66	399.878	604.586	500.738	571.581	414.528	720.948	611.615	372.682	582.693	698.548	541.191	355.435	582.711
PC	17.06	3.83315	8.96226	7.45115	2.50346	3.61109	1.79179	1.60049	47.9779	34.772	9.5072	9.20041	5.06194	4.68563	2.33839	2.37841
CLYBL	42.1483	40.6314	17.9245	27.3209	76.3555	68.0089	25.0851	24.0074	29.4265	21.7325	22.8173	26.0678	44.8344	40.6088	23.3839	24.9733
PNPLA8	217.766	172.492	125.472	165.167	145.201	174.536	165.741	145.645	246.926	246.509	131.199	164.074	220.556	221.006	133.288	143.894
MLYCD	85.3002	107.328	66.3208	91.8975	97.0091	92.0828	101.236	51.2158	102.353	118.597	57.0432	52.1357	88.2224	85.1223	53.783	53.5143
PYURF	406.43	404.014	392.547	416.022	525.727	519.395	602.938	376.116	362.073	434.029	334.653	360.349	347.105	404.526	322.698	436.439
TIMM17B	161.067	131.094	114.717	139.088	159.596	139.027	170.22	121.637	186.794	203.665	125.495	153.34	140.288	142.131	126.273	139.137
MRPL32	202.713	189.358	154.151	152.749	241.584	214.258	209.64	144.044	191.912	201.181	138.805	165.607	183.676	171.026	121.596	185.516
SLC25A26	92.8267	91.9956	111.132	93.1393	129.554	95.6939	137.072	104.032	67.8088	78.858	91.2691	52.1357	66.5284	99.1792	86.5205	115.353
NIT2	98.8479	99.6619	84.2453	101.832	119.54	120.37	163.053	84.8261	82.522	81.9626	89.3677	73.6033	83.1605	91.3699	105.228	105.839
FDX2	48.6713	28.3653	51.9811	39.7394	35.6743	37.9164	34.9399	19.2059	46.0588	62.7138	36.1274	69.0031	31.0948	36.7041	32.7375	39.2438
ME2	275.971	264.487	175.66	188.762	291.027	276.248	228.453	184.057	492.573	341.511	195.848	154.874	280.576	237.405	147.319	202.165
TUFM	432.02	351.117	478.585	392.427	444.364	400.229	691.631	368.113	438.198	477.494	325.146	401.751	378.923	360.013	360.112	530.386
SLC30A9	81.2861	75.8964	62.7359	57.1255	70.7227	64.9996	60.025	48.0148	128.581	123.565	28.5216	50.6023	96.1769	71.8464	46.7678	59.4604
TAMM41	67.7384	52.1309	44.8113	32.2883	73.2262	66.2033	75.2552	38.4118	50.5367	39.7394	17.113	39.8685	34.7105	30.4566	23.3839	58.2711
TIMM23	59.7101	49.831	44.8113	17.386	54.4503	45.1386	40.3153	20.8064	101.073	91.8975	39.9302	30.668	73.0366	49.1992	44.4294	35.6762
RMND1	72.7561	79.7295	84.2453	73.2696	80.7366	80.6477	77.9429	57.6177	60.1323	49.6743	43.7331	26.0678	65.8053	59.3514	42.091	74.92
MFN2	65.7313	63.6303	44.8113	32.2883	40.6812	40.9257	43.8989	27.2084	211.103	173.86	51.3389	49.0689	117.871	74.9701	30.3991	40.433
DNLZ	7.52649	3.83315	8.96226	4.96743	6.25865	6.01848	14.3343	16.0049	1.27941	7.45115	9.5072	9.20041	5.06194	7.80939	16.3687	7.13524
CHCHD4	43.1519	34.4984	34.0566	54.6417	50.6951	45.7405	59.1291	36.8113	58.8529	57.1255	26.6202	36.8017	62.9127	45.2945	21.0455	47.5683
NDUFAB1	449.582	405.547	315.472	380.008	426.214	379.766	470.345	344.106	563.581	581.189	264.3	461.554	481.608	463.097	299.314	488.764
ACSM1	1.5053	1.53326	1.79245	2.48372	0.625865	1.2037	1.79179	1.60049	0.639706	0.620929	1.90144	3.0668	1.44627	3.90469	4.67678	3.56762
COA5	138.487	164.059	134.434	149.023	160.847	174.536	176.491	121.637	163.765	147.781	123.594	116.539	153.305	146.036	119.258	136.759
COQ2	36.1271	31.4318	23.3019	24.8372	33.1708	29.4906	29.5645	24.0074	83.8014	44.086	19.0144	30.668	52.0657	46.8563	18.7071	33.2978
PDSS2	46.1625	43.6979	37.6415	39.7394	50.6951	51.759	48.3784	33.6103	71.647	80.7208	22.8173	32.2014	50.6194	34.3613	32.7375	41.6222
EHHADH	2.00706	7.6663	5.37736	2.48372	4.38106	6.01848	3.58358	1.60049	10.875	4.3465	5.70432	3.0668	2.1694	7.80939	4.67678	14.2705
NDUFS3	262.925	213.123	190	224.776	234.074	216.064	261.601	204.863	300.662	288.111	148.312	205.476	192.354	192.892	154.334	230.706
ABCB10	37.6324	41.398	19.717	24.8372	41.933	32.4998	24.1892	20.8064	106.831	63.9557	30.423	24.5344	37.603	35.9232	30.3991	35.6762
CKMT2	0.501766	0.76663	1.79245	2.48372	1.25173	1.80555	0.895895	1.60049	0.639706	0.620929	1.90144	1.5334	0.723135	1.56188	2.33839	1.18921
MRPS25	159.06	140.293	84.2453	105.558	189.011	190.786	183.659	104.032	155.448	149.023	83.6633	99.6711	144.627	108.551	72.4901	173.624
ACAD9	41.1448	33.7317	32.2642	31.0464	33.1708	31.898	41.2112	14.4044	63.9706	56.5045	38.0288	33.7348	33.9873	35.9232	25.7223	40.433
COX16	90.8196	68.9967	37.6415	32.2883	94.5056	66.8052	24.1892	41.6128	142.015	126.049	45.6345	47.5355	107.024	94.4936	30.3991	36.8654
FAM210A	62.219	52.8975	43.0189	52.158	68.8452	77.6384	77.9429	62.4192	72.9264	84.4463	28.5216	44.4687	57.1276	63.2561	30.3991	51.1359
ACOT13	214.254	137.227	134.434	136.604	200.903	148.657	151.406	120.037	346.72	213.6	112.185	237.677	201.031	156.188	93.5356	123.678
CPT1A	135.979	95.0622	73.4906	64.5766	66.9676	78.2403	60.025	62.4192	379.345	271.346	83.6633	104.271	191.631	121.826	60.7982	71.3524
DHRS4	43.6536	26.0654	41.2264	34.772	40.0554	31.2961	57.3373	30.4094	60.1323	52.158	26.6202	36.8017	33.2642	27.3329	23.3839	24.9733
PRELID2	3.0106	2.29989	3.58491	7.45115	8.13625	4.21294	7.16716	1.60049	3.19853	6.83022	5.70432	3.0668	2.89254	4.68563	2.33839	3.56762
CARS2	100.353	85.8626	60.9434	113.009	121.418	108.333	86.9019	84.8261	118.985	102.453	74.1561	62.8695	92.5613	71.8464	46.7678	86.8121
NIPSNAP2	120.926	145.66	71.6981	117.976	123.921	156.481	131.697	104.032	342.882	274.451	89.3677	151.807	143.181	134.321	58.4598	89.1905
NDUFB7	506.282	395.581	433.774	509.162	533.863	479.071	561.726	446.537	749.735	655.08	397.401	565.825	490.285	492.772	334.39	598.171
GLRX2	162.07	148.726	98.5849	111.767	102.016	101.111	110.195	76.8236	181.676	215.462	96.9734	125.739	161.259	175.711	60.7982	99.8934
MRPS30	119.42	105.795	103.962	125.428	138.942	142.036	140.656	83.2256	113.868	119.218	91.2691	78.2035	80.268	119.484	98.2124	111.785
SCO2	0.501766	0.76663	1.79245	1.24186	0.625865	0.601848	1.79179	1.60049	0.639706	0.620929	1.90144	1.5334	0.723135	0.780939	2.33839	1.18921
HSD17B10	205.724	157.159	150.566	163.925	218.427	167.916	232.037	142.444	259.081	224.155	117.889	223.877	212.602	151.502	116.92	231.895
NARS2	27.0954	43.6979	30.4717	22.3534	31.9191	41.5275	38.5235	38.4118	22.3897	32.2883	11.4086	19.9342	24.5866	22.6472	23.3839	29.7302
RPUSD3	125.943	108.095	98.5849	106.8	125.173	124.583	152.302	83.2256	113.868	97.4858	91.2691	82.8037	88.9456	101.522	72.4901	82.0553
SUOX	18.0636	8.43293	10.7547	6.20929	8.13625	7.22218	3.58358	4.80148	17.2721	28.5627	17.113	13.8006	13.7396	12.495	4.67678	2.37841
SARDH	27.0954	23.7655	12.5472	11.1767	51.3209	31.898	20.6056	24.0074	7.67647	11.1767	26.6202	10.7338	21.694	14.0569	32.7375	17.8381
RIDA	36.1271	43.6979	41.2264	44.7069	43.8106	43.9349	44.7948	54.4168	54.375	42.2232	38.0288	38.3351	30.3717	36.7041	32.7375	41.6222
COX8A	849.49	739.798	699.057	647.008	741.65	605.459	632.502	566.574	1443.82	1074.83	610.362	1015.11	856.192	898.861	542.507	777.741
SPR	10.0353	6.13304	7.16981	2.48372	2.50346	3.00924	4.47948	4.80148	35.8235	34.1511	3.80288	10.7338	29.6485	23.4282	4.67678	7.13524
MPV17	146.516	121.128	95	91.8975	128.302	110.138	123.634	76.8236	262.279	209.253	72.2547	93.5375	158.367	102.303	93.5356	101.083
ZADH2	190.169	124.194	102.17	129.153	156.466	126.388	126.321	91.2281	303.86	231.606	117.889	95.0709	134.503	120.265	91.1973	84.4337
MRPL18	297.045	232.289	197.17	232.227	277.258	251.573	280.415	166.451	286.588	392.427	186.341	190.142	224.895	256.929	149.657	246.166
ALDH1B1	9.03179	8.43293	8.96226	11.1767	11.2656	10.2314	17.9179	3.20099	19.1912	13.6604	5.70432	9.20041	7.95448	3.90469	14.0303	9.51366
CHCHD1	262.424	193.191	191.792	199.939	234.699	216.665	258.914	192.059	426.044	376.283	190.144	216.21	263.221	206.168	163.687	248.544
TIMM8A	47.166	26.0654	26.8868	24.8372	63.8382	51.1571	60.9209	36.8113	37.1029	39.1185	24.7187	29.1346	42.665	23.4282	18.7071	33.2978
VDAC3	306.077	266.021	261.698	331.576	316.062	287.082	388.819	264.081	342.882	373.178	245.286	268.345	240.804	293.633	208.117	285.41
SLC25A24	142.502	114.995	73.4906	68.3022	68.2193	65.6015	92.2772	59.2182	696.639	360.76	102.678	187.075	329.749	125.731	35.0759	70.1632
MPC1	219.272	236.122	148.774	207.39	254.727	231.712	236.516	148.846	270.595	245.888	133.101	139.54	169.937	196.016	156.672	199.787
SLC25A22	16.5583	14.566	25.0943	24.8372	31.9191	27.685	25.0851	27.2084	21.1103	21.1116	15.2115	13.8006	21.694	24.99	18.7071	24.9733
SLC25A18	1.00353	0.76663	1.79245	1.24186	0.625865	0.601848	0.895895	1.60049	0.639706	0.620929	1.90144	1.5334	0.723135	1.56188	4.67678	1.18921
TRNT1	135.979	136.46	78.8679	141.572	172.113	148.657	178.283	118.436	85.7205	100.59	76.0576	69.0031	122.933	97.6174	79.5053	148.651
IDE	66.2331	50.5976	28.6792	39.7394	39.4295	47.546	35.8358	25.6079	153.529	99.3486	55.1417	47.5355	88.2224	46.8563	30.3991	34.487
GSTK1	582.048	555.807	534.151	603.543	734.766	750.505	948.753	616.19	405.573	419.127	591.348	401.751	402.063	546.657	636.042	753.957
VARS2	27.5971	17.6325	17.9245	22.3534	27.5381	28.2869	15.2302	8.00246	26.2279	18.6279	20.9158	16.8674	22.4172	17.1807	18.7071	24.9733
HSPE1	546.423	525.142	467.83	509.162	736.643	642.774	645.045	483.349	662.735	763.122	403.105	532.091	564.768	497.458	460.663	794.39
MRPL54	297.547	251.455	218.679	260.79	289.15	250.369	361.046	222.468	246.926	370.695	197.75	355.749	230.68	248.339	191.748	355.573
MRPL38	7.02472	13.0327	14.3396	19.8697	18.776	17.4536	9.85485	8.00246	7.03676	9.93486	11.4086	6.13361	7.95448	10.9331	9.35356	15.4597
MRPL58	101.858	85.096	73.4906	76.9952	123.921	123.379	137.968	67.2207	98.5147	91.2765	81.7619	67.4697	78.0986	93.7127	86.5205	105.839
MTCH1	275.469	215.423	164.906	147.781	265.993	237.73	199.785	140.843	468.264	391.185	173.031	162.541	297.208	272.548	151.995	178.381
TRIAP1	121.929	113.461	95	119.218	137.064	128.796	164.845	78.4241	115.147	132.879	95.072	111.938	87.4993	116.36	98.2124	116.542
PTCD3	276.975	260.654	161.321	157.716	322.946	311.757	247.267	176.054	264.198	278.176	178.735	125.739	261.052	212.415	154.334	168.867
COX10	27.5971	29.8986	23.3019	17.386	29.4157	18.0555	29.5645	25.6079	53.0956	42.8441	20.9158	21.4676	34.7105	25.771	16.3687	15.4597
AKAP1	78.7773	56.7306	28.6792	27.3209	80.1107	75.231	42.1071	28.8089	146.493	101.832	20.9158	58.2693	68.6978	37.4851	32.7375	42.8115
MRM3	45.1589	42.9313	41.2264	44.7069	46.9399	55.3701	54.6496	38.4118	37.7426	45.9487	38.0288	36.8017	34.7105	46.0754	37.4143	41.6222
AK2	130.961	107.328	98.5849	129.153	123.295	103.518	104.82	88.0271	186.794	156.474	60.8461	90.4707	94.0075	91.3699	70.1517	98.7042
TMEM70	252.89	204.69	157.736	161.442	195.896	161.295	197.097	153.647	436.919	372.557	182.538	239.211	258.159	218.663	133.288	191.462
NOA1	85.802	81.2628	68.1132	73.2696	100.764	98.1013	103.028	72.0222	56.9338	61.472	106.481	53.6691	59.2971	66.3798	58.4598	89.1905
MCUR1	96.8408	76.663	57.3585	80.7208	87.6211	83.6569	86.9019	70.4217	135.618	110.525	58.9446	65.9363	88.2224	64.037	81.8437	101.083
TMEM14C	245.865	239.189	220.472	202.423	233.448	242.545	237.412	168.052	332.647	265.758	239.581	182.475	212.602	174.149	212.794	271.139
NDUFC1	263.929	438.513	295.755	249.613	301.041	434.535	237.412	278.486	561.022	491.776	309.935	381.817	524.273	399.841	346.082	424.547
MRPL35	144.007	123.427	121.887	121.702	153.337	137.221	154.99	124.838	174	160.2	89.3677	105.805	130.164	124.169	88.8589	124.867
NDUFA3	509.794	509.809	315.472	199.939	618.981	527.821	186.346	353.709	669.132	570.013	357.471	427.819	656.606	463.878	353.097	473.304
PDSS1	18.5653	10.7328	19.717	13.6604	8.76211	15.0462	18.8138	9.60296	27.5073	32.2883	9.5072	27.6012	24.5866	22.6472	7.01517	11.8921
SLC25A16	66.7349	44.4646	37.6415	37.2557	55.0761	48.1479	37.6276	33.6103	113.868	70.7859	36.1274	38.3351	75.206	49.9801	32.7375	22.5949
FMC1	125.441	109.628	103.962	99.3486	160.847	152.268	119.154	99.2305	97.2352	104.316	106.481	61.3361	99.0695	126.512	98.2124	99.8934
ACSM3	15.053	19.9324	14.3396	18.6279	20.6535	39.1201	31.3563	35.2108	7.03676	12.4186	30.423	24.5344	15.1858	44.5135	28.0607	20.2165
NDUFAF6	53.1872	41.398	26.8868	43.465	51.3209	55.9719	58.2332	35.2108	42.8603	35.3929	34.2259	64.4029	49.8963	39.8279	28.0607	39.2438
UCP1	1.00353	0.76663	1.79245	2.48372	0.625865	0.601848	0.895895	1.60049	0.639706	0.620929	1.90144	1.5334	0.723135	0.780939	2.33839	1.18921
SFXN1	199.703	226.923	170.283	150.265	290.401	279.859	269.665	140.843	84.4411	124.186	148.312	107.338	159.813	185.863	180.056	184.327
GLRX5	290.021	241.489	211.509	242.162	291.653	252.776	328.794	217.667	348.64	327.85	239.581	249.945	243.696	267.081	205.778	283.031
PTRH1	95.3355	61.3304	66.3208	89.4138	85.7435	78.2403	101.236	73.6227	71.0073	75.1324	41.8317	53.6691	62.1896	63.2561	39.7526	65.4064
MRPS11	211.243	174.025	166.698	193.73	184.004	176.342	241.892	187.258	195.11	218.567	119.791	127.272	169.937	173.368	128.612	167.678
XPNPEP3	57.2013	55.1974	39.434	37.2557	66.9676	55.3701	46.5866	30.4094	87.6397	64.5766	32.3245	27.6012	62.1896	68.7226	46.7678	39.2438
PDP1	66.2331	58.2639	37.6415	47.1906	54.4503	50.5553	43.003	52.8163	142.015	103.074	43.7331	52.1357	49.1732	49.9801	42.091	41.6222
ECI1	160.565	125.727	116.509	125.428	145.827	155.277	153.198	94.4291	142.654	140.951	66.5504	96.6043	96.9001	135.102	112.243	121.299
SLC25A21	0.501766	0.76663	1.79245	1.24186	0.625865	0.601848	0.895895	3.20099	0.639706	0.620929	1.90144	1.5334	0.723135	1.56188	2.33839	1.18921
SLC25A29	34.6218	35.265	14.3396	14.9023	11.2656	20.4628	17.022	8.00246	77.4044	67.6813	17.113	35.2682	36.1567	31.2376	25.7223	10.7029
SLC25A45	79.279	93.5289	95	145.297	121.418	110.74	160.365	132.841	65.8897	60.2301	60.8461	46.0021	127.272	58.5704	44.4294	118.921
SDHAF3	88.8126	94.2955	95	99.3486	153.337	120.972	127.217	70.4217	74.8456	66.4394	72.2547	65.9363	65.0821	62.4751	79.5053	97.515
PRELID3B	153.54	155.626	109.34	145.297	169.609	169.721	181.867	177.655	209.184	192.488	98.8749	133.406	196.693	197.578	126.273	174.813
SLC25A39	104.869	121.128	111.132	155.232	123.295	105.925	163.053	131.24	153.529	114.251	135.002	145.673	131.611	104.646	119.258	214.057
NDUFB3	452.593	483.744	405.094	420.99	495.685	498.932	442.572	400.123	546.948	722.761	408.809	536.691	477.992	520.105	346.082	533.954
REXO2	215.258	190.891	177.453	186.279	357.369	337.637	342.232	216.067	142.654	131.637	171.13	133.406	177.168	221.787	194.086	271.139
GATM	18.0636	8.43293	7.16981	21.1116	11.2656	7.22218	7.16716	12.8039	36.4632	18.0069	3.80288	6.13361	5.06194	3.12376	4.67678	4.75683
TIMM10B	134.473	129.561	109.34	111.767	162.725	133.61	158.573	123.238	117.706	107.421	115.988	95.0709	107.747	110.112	67.8133	110.596
SARS2	20.0706	10.7328	28.6792	16.1442	26.9122	23.4721	14.3343	14.4044	16.6323	16.1442	17.113	23.001	7.95448	11.7141	7.01517	26.1626
CHDH	3.0106	3.06652	5.37736	1.24186	3.75519	5.41664	1.79179	3.20099	1.91912	1.86279	1.90144	4.60021	2.1694	3.90469	7.01517	4.75683
MRPL57	449.081	414.747	372.83	353.929	582.054	498.932	519.619	408.126	419.007	438.997	361.274	372.617	404.955	407.65	392.85	464.98
C8orf82	63.2225	40.6314	28.6792	38.4976	71.9745	63.1941	59.1291	41.6128	127.301	89.4138	39.9302	33.7348	61.4665	57.0085	25.7223	55.8927
EARS2	17.5618	18.3991	21.5094	8.693	18.1501	18.6573	19.7097	9.60296	32.625	25.4581	9.5072	15.334	21.694	6.24751	14.0303	16.6489
GRHPR	129.957	198.557	84.2453	158.958	166.48	226.897	154.99	155.248	206.625	166.409	89.3677	191.675	148.966	145.255	72.4901	187.895
MTFMT	39.1377	32.1985	28.6792	39.7394	42.5588	41.5275	45.6907	44.8138	40.9412	43.465	19.0144	23.001	31.0948	46.0754	28.0607	39.2438
PTCD2	43.6536	45.9978	25.0943	33.5302	49.4433	58.9811	40.3153	19.2059	44.1397	36.0139	22.8173	39.8685	41.9418	26.5519	16.3687	19.0273
ECHDC1	228.805	206.99	200.755	214.841	229.067	204.027	244.579	153.647	333.926	265.758	178.735	151.807	198.139	215.539	151.995	236.652
HARS2	51.1801	47.5311	39.434	40.9813	50.6951	46.3423	44.7948	33.6103	53.0956	52.158	34.2259	36.8017	40.4955	46.8563	30.3991	39.2438
NDUFA4	1337.71	1198.24	1073.68	1141.27	1331.21	1179.62	1382.37	894.675	1505.87	1640.49	952.621	1301.86	1190.28	1132.36	764.654	1405.64
NDUFA13	615.165	363.383	571.792	466.939	572.041	521.201	474.825	481.748	642.264	692.957	625.574	740.633	352.89	559.933	612.658	644.55
NAXE	170.6	141.06	111.132	150.265	207.787	188.379	223.974	139.243	186.794	127.911	95.072	121.139	146.073	135.102	154.334	187.895
TMEM11	117.915	104.262	89.6226	105.558	141.445	117.962	137.072	96.0296	98.5147	135.363	74.1561	107.338	111.363	111.674	56.1214	105.839
SELENOO	66.7349	44.4646	35.8491	53.3999	52.5727	39.1201	48.3784	46.4143	121.544	97.4858	36.1274	41.4019	77.3754	46.8563	35.0759	45.1899
NAGS	8.53002	9.19956	3.58491	6.20929	5.63279	7.22218	10.7507	6.40197	8.31617	9.93486	5.70432	3.0668	7.23135	9.37127	9.35356	4.75683
HSD17B4	159.06	147.96	105.755	116.735	84.4918	86.6662	114.675	78.4241	935.889	375.041	125.495	173.274	164.875	121.046	49.1062	92.7582
NDUFAF7	71.2508	60.5638	62.7359	59.6092	93.2539	83.6569	85.1101	44.8138	80.6029	78.237	45.6345	41.4019	58.5739	56.2276	63.1366	61.8388
OAT	60.2119	69.7634	66.3208	76.9952	90.1246	85.4625	102.132	67.2207	95.3161	90.6556	57.0432	55.2025	72.3135	73.4083	23.3839	79.6769
MRPL50	153.039	127.261	134.434	116.735	188.385	170.323	213.223	115.235	161.846	184.416	85.5648	121.139	147.519	149.94	95.874	183.138
COX7B	915.221	755.897	693.679	643.282	886.851	776.986	619.064	651.401	920.536	1077.93	562.826	860.239	772.308	852.004	551.86	880.013
RARS2	79.279	82.0294	64.5283	84.4463	98.2608	83.6569	93.1731	62.4192	90.8382	86.3091	72.2547	50.6023	79.5448	83.5605	63.1366	90.3797
OXLD1	192.678	198.557	164.906	176.344	237.203	198.61	280.415	131.24	124.103	132.258	96.9734	136.473	127.995	153.845	126.273	184.327
LACTB2	99.8514	72.0632	46.6038	57.1255	98.2608	69.8144	64.5045	57.6177	153.529	171.376	66.5504	81.2703	88.2224	71.0654	67.8133	63.028
NDUFA11	695.448	597.205	573.585	584.915	731.636	683.7	702.382	516.959	919.257	845.705	597.052	734.5	607.433	614.599	519.123	786.066
AURKAIP1	470.155	411.68	412.264	463.213	496.311	411.664	585.916	398.523	598.125	663.773	334.653	516.757	487.393	537.286	320.36	512.548
CHCHD7	200.706	204.69	130.849	152.749	260.36	247.962	187.242	163.25	168.882	172.618	123.594	144.14	170.66	192.111	126.273	186.706
SHMT2	84.2967	72.8299	96.7925	101.832	85.1176	85.4625	95.8608	86.4266	96.5955	85.6882	110.283	67.4697	66.5284	67.1607	91.1973	121.299
MTHFD2	312.098	197.024	166.698	136.604	171.487	150.462	151.406	131.24	658.897	644.524	106.481	306.68	451.959	233.501	102.889	248.544
RMDN1	119.922	104.262	71.6981	81.9626	108.275	113.147	102.132	65.6202	165.044	155.853	79.8605	107.338	116.425	99.9602	60.7982	96.3258
CPS1	1.00353	1.53326	1.79245	2.48372	3.12933	3.00924	2.68769	8.00246	1.27941	1.24186	3.80288	3.0668	3.61567	3.12376	7.01517	2.37841
MRPL14	260.417	252.988	224.057	227.26	300.415	267.221	353.879	246.476	317.934	319.157	174.932	245.344	301.547	228.815	210.455	369.843
RDH13	51.6819	33.7317	32.2642	40.9813	60.7089	42.1294	38.5235	46.4143	38.3823	26.079	22.8173	24.5344	29.6485	39.0469	28.0607	35.6762
TRMT2B	47.6678	43.6979	35.8491	40.9813	62.5865	65.6015	77.047	33.6103	53.7353	36.6348	28.5216	32.2014	53.512	36.7041	32.7375	38.0546
MRPS24	15.053	9.19956	10.7547	16.1442	23.157	17.4536	17.022	16.0049	10.875	8.693	13.3101	6.13361	15.909	13.276	18.7071	14.2705
COA3	163.576	151.026	136.226	152.749	161.473	158.286	217.703	158.449	203.426	234.09	154.017	171.741	188.015	167.121	121.596	184.327
GSR	362.777	229.222	120.094	119.218	118.914	134.814	95.8608	105.633	1512.9	892.275	349.865	265.279	624.065	224.129	105.228	166.489
BCAT2	53.689	29.8986	26.8868	24.8372	49.4433	45.1386	40.3153	22.4069	71.647	47.8115	34.2259	42.9353	38.3261	30.4566	30.3991	22.5949
TEFM	93.8302	102.728	109.34	81.9626	107.649	105.323	113.779	81.6251	122.184	103.695	38.0288	85.8705	101.239	89.808	79.5053	97.515
ACSF2	10.0353	13.0327	16.1321	13.6604	9.38798	16.2499	8.95895	6.40197	23.0294	19.8697	9.5072	13.8006	10.847	11.7141	2.33839	15.4597
TRMU	76.7702	79.7295	60.9434	81.9626	82.6142	86.6662	91.3813	86.4266	49.897	61.472	45.6345	49.0689	57.1276	74.9701	49.1062	58.2711
MRPS22	115.908	114.228	102.17	146.539	130.18	134.814	146.927	113.635	97.2352	127.29	115.988	99.6711	83.1605	128.074	102.889	124.867
LAP3	160.565	290.553	123.679	278.176	190.263	260.6	226.662	126.439	376.787	486.808	104.579	219.277	237.911	228.815	137.965	205.733
GLUD1	221.279	177.858	146.981	145.297	215.923	169.721	153.198	148.846	363.992	311.085	155.918	136.473	202.478	188.987	105.228	140.326
HMGCL	99.8514	83.5627	48.3962	76.9952	107.023	103.518	98.5485	75.2232	152.25	125.428	77.959	78.2035	114.255	93.7127	67.8133	73.7308
FHIT	73.2578	150.26	95	109.283	101.39	148.657	120.05	92.8286	52.4559	26.079	108.382	50.6023	75.9292	44.5135	91.1973	110.596
MRPS33	225.795	237.655	193.585	157.716	343.6	283.471	291.166	174.454	199.588	181.932	167.327	196.275	228.511	174.149	191.748	304.437
NUBPL	19.0671	21.4656	16.1321	36.0139	43.1847	42.7312	33.1481	28.8089	30.7059	20.4907	17.113	13.8006	33.9873	19.5235	18.7071	16.6489
LYRM2	295.038	232.289	218.679	202.423	335.464	291.295	310.876	179.255	287.228	273.83	154.017	193.209	268.283	249.9	203.44	254.49
MPV17L	5.01766	8.43293	7.16981	7.45115	9.38798	5.41664	3.58358	6.40197	3.83823	3.72557	7.60576	4.60021	5.06194	5.46657	11.692	4.75683
GADD45GIP1	645.773	432.379	390.755	480.599	602.708	492.312	643.253	340.905	779.161	1064.89	370.781	601.094	555.368	581.019	322.698	547.035
TFAM	215.759	162.526	107.547	135.363	272.251	187.777	175.595	113.635	202.147	165.788	60.8461	104.271	158.367	144.474	98.2124	140.326
ALDH18A1	19.0671	32.1985	21.5094	28.5627	43.8106	38.5183	49.2742	30.4094	14.7132	16.7651	24.7187	13.8006	31.0948	36.7041	35.0759	35.6762
OXSM	34.6218	41.398	21.5094	26.079	51.3209	47.546	43.003	35.2108	26.2279	33.5302	22.8173	30.668	26.0329	42.9516	42.091	32.1086
KYAT3	69.7455	70.53	100.377	86.93	118.288	86.0643	132.593	92.8286	73.5661	72.6487	74.1561	61.3361	64.359	69.5036	65.4749	91.5689
TARS2	40.643	43.6979	28.6792	38.4976	46.314	54.1664	52.8578	32.0099	49.2573	46.5697	28.5216	27.6012	47.7269	36.7041	18.7071	26.1626
TBRG4	99.3497	85.8626	80.6604	73.2696	113.282	75.8329	108.403	59.2182	109.39	117.976	62.7475	82.8037	80.9911	63.2561	60.7982	103.461
TMEM65	94.332	112.695	62.7359	75.7533	108.275	126.388	93.1731	59.2182	188.073	148.402	64.6489	70.5365	122.21	101.522	63.1366	67.7848
ROMO1	329.66	335.784	224.057	116.735	392.417	364.72	117.362	180.856	559.742	529.652	290.92	263.745	519.211	422.488	224.486	277.085
PRDX5	506.282	440.046	512.642	525.306	581.429	518.793	686.256	460.942	493.853	491.776	441.134	469.221	458.467	511.515	404.542	657.632
DNAJC15	303.568	267.554	209.717	286.869	295.408	250.971	313.563	209.665	353.757	278.176	154.017	317.414	322.518	210.854	121.596	312.761
MAIP1	38.1342	36.0316	62.7359	62.0929	39.4295	44.5368	74.3593	27.2084	47.9779	54.6417	30.423	49.0689	51.3426	49.9801	35.0759	54.7035
HIGD1A	155.547	117.294	120.094	141.572	136.439	124.583	172.012	94.4291	209.823	221.672	108.382	134.939	174.999	166.34	91.1973	148.651
C16orf91	70.749	66.6968	59.1509	67.0603	95.1315	65.6015	77.047	57.6177	63.3309	79.4789	62.7475	50.6023	57.1276	63.2561	37.4143	60.6496
RHOT2	119.42	93.5289	103.962	119.218	127.676	123.981	151.406	96.0296	154.809	139.709	91.2691	82.8037	104.855	108.551	95.874	98.7042
SLC25A44	64.226	37.5649	28.6792	40.9813	49.4433	45.1386	43.8989	36.8113	115.147	103.695	34.2259	47.5355	81.7142	64.037	30.3991	39.2438
OXA1L	281.491	248.388	254.528	206.148	263.489	255.786	341.336	198.461	411.331	329.713	262.399	228.477	275.514	213.977	222.147	302.059
SLC25A46	95.8373	70.53	48.3962	69.544	86.3694	77.6384	78.8388	49.6153	214.301	149.644	76.0576	64.4029	94.0075	64.8179	51.4446	59.4604
RDH14	110.389	111.161	120.094	125.428	163.977	153.471	175.595	115.235	88.2794	106.8	91.2691	98.1377	116.425	109.331	105.228	165.3
ATP5MPL	1175.14	1044.92	899.811	728.971	1333.09	1104.99	715.82	875.469	1250.62	1310.78	897.479	1113.25	1130.26	1113.62	799.73	1056.02
CA5B	40.643	42.1647	37.6415	37.2557	50.6951	51.1571	40.3153	27.2084	45.4191	40.9813	47.536	33.7348	27.4791	31.2376	39.7526	28.541
COASY	109.887	83.5627	82.4528	60.851	123.295	92.0828	94.069	65.6202	176.559	152.749	58.9446	78.2035	128.718	110.112	51.4446	74.92
CISD3	122.431	108.861	78.8679	110.525	102.642	114.953	114.675	84.8261	232.853	155.853	104.579	115.005	110.64	96.8364	63.1366	91.5689
GSTZ1	53.1872	42.9313	30.4717	34.772	36.3002	40.9257	33.1481	35.2108	73.5661	61.472	51.3389	42.9353	36.8799	42.1707	32.7375	40.433
COX6B2	0.501766	2.29989	1.79245	1.24186	3.12933	2.40739	2.68769	3.20099	1.91912	2.48372	3.80288	1.5334	2.1694	3.90469	2.33839	2.37841
GLOD4	242.855	229.989	159.528	193.73	294.782	283.471	305.5	220.868	250.125	231.606	203.454	121.139	177.891	203.044	189.41	220.003
ACAA1	153.039	144.126	118.302	149.023	182.753	180.555	188.138	139.243	195.11	162.062	108.382	147.207	136.672	145.255	119.258	156.975
CROT	36.6289	37.5649	50.1887	34.772	47.5657	44.5368	60.9209	33.6103	30.0662	22.9744	30.423	33.7348	26.756	33.5804	28.0607	29.7302
PDF	0.501766	0.76663	1.79245	2.48372	0.625865	1.2037	0.895895	1.60049	0.639706	0.620929	3.80288	1.5334	1.44627	0.780939	4.67678	1.18921
COX19	236.332	220.023	195.377	146.539	256.605	252.776	223.078	164.851	202.147	214.841	161.622	122.672	194.523	231.939	147.319	190.273
AMT	13.5477	17.6325	28.6792	33.5302	31.2933	20.4628	22.3974	35.2108	13.4338	8.693	34.2259	30.668	18.8015	7.02845	23.3839	17.8381
PDPR	116.41	81.2628	46.6038	110.525	107.023	83.6569	42.1071	78.4241	199.588	126.669	32.3245	53.6691	97.6232	81.9986	37.4143	48.7575
NLN	96.3391	72.8299	28.6792	23.5953	33.1708	31.2961	18.8138	6.40197	321.132	218.567	60.8461	101.205	57.1276	18.7425	14.0303	30.9194
BOLA1	50.1766	59.7972	43.0189	58.3673	76.3555	84.8606	93.1731	81.6251	40.9412	39.7394	51.3389	32.2014	44.8344	49.9801	60.7982	49.9467
ALAS2	1.00353	1.53326	1.79245	1.24186	2.50346	2.40739	0.895895	3.20099	15.3529	1.86279	1.90144	1.5334	20.9709	3.12376	2.33839	2.37841
GRPEL2	41.1448	52.1309	28.6792	23.5953	51.9468	40.3238	52.8578	28.8089	28.7868	26.079	36.1274	30.668	41.9418	35.9232	32.7375	38.0546
ALDH7A1	7.02472	8.43293	16.1321	11.1767	11.2656	7.22218	9.85485	14.4044	10.2353	9.93486	9.5072	6.13361	4.33881	6.24751	2.33839	4.75683
HDHD5	91.8232	62.0971	77.0755	49.6743	65.7158	59.583	87.7977	54.4168	148.412	110.525	39.9302	79.7369	96.1769	62.4751	49.1062	68.974
GFER	73.7596	77.4297	103.962	109.283	93.2539	95.092	122.738	94.4291	72.9264	79.4789	53.2403	105.805	86.053	88.2461	84.1821	120.11
IMMP2L	44.6572	40.6314	32.2642	47.1906	77.6073	51.759	82.4224	48.0148	17.9118	24.2162	38.0288	24.5344	35.4336	42.9516	39.7526	49.9467
MRPL39	59.7101	68.2301	62.7359	59.6092	76.9814	73.4255	65.4004	76.8236	27.5073	53.3999	68.4518	38.3351	39.0493	60.9132	42.091	57.0819
AADAT	0.501766	0.76663	1.79245	1.24186	0.625865	0.601848	0.895895	1.60049	0.639706	0.620929	1.90144	1.5334	1.44627	0.780939	2.33839	1.18921
FUNDC2	250.883	177.092	170.283	177.586	240.958	198.61	240.1	140.843	261.64	222.913	161.622	196.275	198.862	203.825	144.98	200.976
LYPLA1	288.515	249.155	181.038	194.972	272.877	239.536	276.832	196.861	604.522	460.729	182.538	245.344	347.105	231.939	147.319	206.922
MTRF1L	116.911	81.2628	64.5283	88.1719	128.928	74.0274	109.299	62.4192	148.412	128.532	57.0432	67.4697	97.6232	100.741	42.091	86.8121
GTPBP3	51.1801	49.831	48.3962	47.1906	75.1038	74.0274	67.1922	33.6103	51.8162	37.8767	32.3245	36.8017	33.9873	48.4182	32.7375	48.7575
MTHFD2L	70.2472	65.1636	66.3208	58.3673	61.9606	68.0089	82.4224	72.0222	118.985	103.074	51.3389	59.8027	92.5613	85.1223	60.7982	47.5683
YME1L1	363.279	331.184	195.377	194.972	404.935	343.655	293.854	156.848	632.029	530.273	205.355	203.942	461.36	355.327	203.44	259.247
ACOT2	9.03179	15.3326	21.5094	16.1442	17.5242	26.4813	13.4384	27.2084	24.9485	19.2488	22.8173	26.0678	10.1239	19.5235	14.0303	16.6489
MMAB	68.7419	68.2301	43.0189	74.5115	93.8798	77.0366	80.6306	59.2182	61.4117	52.779	38.0288	58.2693	66.5284	50.761	53.783	67.7848
PPOX	31.6113	27.5987	43.0189	55.8836	39.4295	39.1201	49.2742	33.6103	31.3456	25.4581	24.7187	27.6012	21.694	32.7994	30.3991	45.1899
ABCD3	85.3002	77.4297	57.3585	62.0929	78.859	77.0366	81.5265	59.2182	174	157.716	53.2403	75.1367	85.3299	59.3514	51.4446	51.1359
LDHD	1.00353	1.53326	1.79245	1.24186	1.25173	1.2037	0.895895	1.60049	3.83823	2.48372	1.90144	3.0668	0.723135	1.56188	2.33839	3.56762
MRPL45	86.3037	84.3293	82.4528	75.7533	96.3832	90.8791	104.82	68.8212	74.8456	65.8185	66.5504	62.8695	69.4209	68.7226	56.1214	97.515
C12orf65	272.961	271.387	177.453	207.39	331.083	326.804	271.456	228.87	127.301	145.918	163.524	127.272	165.598	235.844	161.349	262.815
IMMP1L	109.887	120.361	112.925	88.1719	132.058	129.397	123.634	100.831	66.5294	77.6161	96.9734	56.7359	84.6068	99.9602	98.2124	107.029
POLG	128.452	101.195	64.5283	106.8	100.764	109.536	98.5485	80.0246	184.875	197.455	77.959	84.3371	133.78	116.36	65.4749	95.1366
ATPAF1	86.3037	75.8964	82.4528	67.0603	79.4849	92.6846	90.4854	60.8187	88.2794	83.8254	66.5504	58.2693	73.7597	67.1607	46.7678	76.1093
BLOC1S1	572.515	473.778	491.132	613.478	481.916	458.007	576.957	568.175	710.073	679.917	450.641	688.498	488.839	495.115	465.34	645.739
ALDH1L2	2.00706	2.29989	1.79245	1.24186	1.8776	1.80555	0.895895	1.60049	5.11764	1.86279	1.90144	1.5334	9.40075	0.780939	2.33839	7.13524
COX18	62.219	55.1974	48.3962	42.2232	59.4572	54.1664	50.1701	54.4168	80.6029	73.8905	45.6345	44.4687	62.1896	45.2945	35.0759	32.1086
CPOX	57.2013	44.4646	44.8113	43.465	69.471	48.1479	42.1071	48.0148	136.257	134.742	43.7331	32.2014	54.2351	90.5889	37.4143	42.8115
NNT	101.357	118.061	82.4528	81.9626	114.533	111.944	103.028	70.4217	245.007	165.788	62.7475	92.0041	107.747	103.865	65.4749	80.8661
NDUFAF8	312.098	230.756	304.717	307.981	396.173	311.757	389.714	286.488	287.228	242.162	254.793	274.479	286.361	218.663	247.869	355.573
ATP23	56.1978	51.3642	55.566	33.5302	66.9676	48.1479	71.6716	32.0099	45.4191	47.1906	15.2115	29.1346	49.1732	45.2945	30.3991	44.0007
DCAKD	27.0954	26.8321	14.3396	31.0464	33.1708	22.2684	31.3563	20.8064	39.022	21.7325	20.9158	29.1346	20.2478	24.99	16.3687	24.9733
ATP5MF	619.179	574.206	487.547	420.99	565.782	488.701	383.443	500.954	830.338	791.684	492.473	748.3	639.974	551.343	451.309	638.604
SFXN3	179.632	118.828	68.1132	110.525	107.649	123.379	109.299	92.8286	271.235	246.509	112.185	90.4707	138.119	131.198	53.783	41.6222
AASS	6.02119	5.36641	8.96226	3.72557	6.25865	8.42588	15.2302	1.60049	3.19853	3.10464	3.80288	3.0668	6.50821	3.12376	4.67678	8.32445
DIABLO	1.00353	0.76663	3.58491	1.24186	0.625865	0.601848	0.895895	1.60049	0.639706	0.620929	1.90144	1.5334	0.723135	0.780939	2.33839	1.18921
COX8C	0.501766	1.53326	1.79245	1.24186	1.25173	0.601848	0.895895	1.60049	1.27941	0.620929	1.90144	1.5334	1.44627	0.780939	2.33839	1.18921
PXMP2	32.113	28.3653	25.0943	44.7069	52.5727	40.9257	56.4414	28.8089	43.5	36.6348	20.9158	33.7348	25.3097	33.5804	28.0607	30.9194
GLS2	5.01766	3.06652	3.58491	3.72557	6.88452	7.22218	7.16716	3.20099	2.55882	6.20929	1.90144	6.13361	0.723135	2.34282	4.67678	5.94604
APOO	28.6007	23.7655	26.8868	17.386	32.545	19.861	25.0851	28.8089	40.3015	29.8046	15.2115	30.668	32.5411	29.6757	32.7375	40.433
ACAD11	6.02119	6.89967	5.37736	2.48372	5.63279	6.62033	8.06306	6.40197	2.55882	6.83022	7.60576	3.0668	8.67762	2.34282	4.67678	8.32445
C5orf63	44.1554	36.0316	28.6792	40.9813	64.4641	58.9811	49.2742	40.0123	15.9926	18.0069	30.423	23.001	44.1112	31.2376	25.7223	47.5683
HOGA1	0.501766	0.76663	1.79245	2.48372	0.625865	2.40739	0.895895	1.60049	0.639706	0.620929	1.90144	1.5334	0.723135	0.780939	2.33839	1.18921
TTC19	277.978	308.185	265.283	301.771	330.457	332.22	370.005	246.476	177.198	203.044	241.483	171.741	220.556	256.929	194.086	224.76
NGRN	35.6254	22.2323	25.0943	28.5627	37.5519	30.6943	27.7728	19.2059	26.2279	35.3929	17.113	10.7338	19.5246	23.4282	14.0303	21.4057
TCAIM	71.2508	55.964	55.566	47.1906	54.4503	67.407	61.8168	44.8138	104.912	85.6882	41.8317	46.0021	60.7433	57.7895	56.1214	44.0007
GCSH	75.7667	65.1636	100.377	65.8185	84.4918	72.2218	134.384	54.4168	76.7647	77.6161	41.8317	72.0699	66.5284	67.1607	39.7526	95.1366
SIRT5	45.6607	33.7317	35.8491	43.465	58.8313	49.9534	45.6907	35.2108	42.8603	25.4581	22.8173	30.668	30.3717	28.1138	23.3839	27.3518
GPT2	6.02119	3.83315	5.37736	6.20929	8.76211	7.22218	3.58358	9.60296	5.75735	5.58836	3.80288	4.60021	4.33881	7.80939	9.35356	14.2705
FAM162A	248.876	252.988	215.094	214.841	336.09	279.859	321.626	169.652	157.368	194.351	161.622	182.475	234.296	192.111	191.748	280.653
ABCB6	2.00706	0.76663	1.79245	2.48372	0.625865	2.40739	1.79179	1.60049	1.27941	0.620929	1.90144	3.0668	2.89254	0.780939	4.67678	2.37841
MACROD1	18.5653	15.3326	12.5472	21.1116	31.2933	18.0555	31.3563	24.0074	10.875	4.96743	19.0144	19.9342	12.2933	17.1807	21.0455	34.487
TST	23.0812	9.19956	19.717	31.0464	8.76211	7.82403	18.8138	16.0049	67.1691	50.2952	13.3101	13.8006	27.4791	19.5235	9.35356	13.0813
MT-CO1	54487.8	65103	73558.7	70824.4	64744.5	64082.4	100058	66945.4	80746.2	58363	66246.2	73630.9	81420.6	60618	57262.5	86164
MTFR1L	72.2543	62.0971	55.566	44.7069	56.3279	46.3423	66.2963	43.2133	106.191	101.211	49.4374	62.8695	101.239	71.8464	60.7982	66.5956
SDR39U1	91.8232	79.7295	68.1132	65.8185	113.907	96.8976	86.9019	89.6276	75.4853	78.858	68.4518	67.4697	77.3754	78.0939	60.7982	80.8661
DMGDH	2.00706	6.13304	5.37736	4.96743	3.12933	2.40739	2.68769	6.40197	0.639706	0.620929	5.70432	6.13361	1.44627	0.780939	2.33839	4.75683
SLC25A14	12.5441	10.7328	19.717	13.6604	10.0138	15.0462	21.5015	17.6054	24.9485	16.7651	11.4086	9.20041	16.6321	14.0569	14.0303	13.0813
PRELID3A	3.0106	1.53326	1.79245	2.48372	0.625865	1.2037	1.79179	1.60049	23.6691	8.07208	5.70432	4.60021	2.89254	3.90469	4.67678	2.37841
CHCHD5	130.961	137.227	129.057	151.507	146.452	137.221	171.116	128.039	164.404	160.821	152.115	176.341	156.197	142.912	137.965	216.436
TOMM70	143.505	121.894	50.1887	83.2045	128.302	137.221	88.6936	57.6177	183.595	162.683	79.8605	90.4707	124.379	99.9602	74.8285	70.1632
NIT1	104.367	84.3293	78.8679	59.6092	75.7297	89.6754	104.82	78.4241	101.713	95.6231	57.0432	64.4029	70.1441	92.1508	65.4749	89.1905
FAHD1	66.2331	75.1298	60.9434	52.158	63.2124	68.0089	71.6716	59.2182	83.8014	102.453	34.2259	59.8027	60.0202	67.9417	46.7678	61.8388
MCU	37.6324	24.5322	17.9245	14.9023	31.2933	27.685	22.3974	11.2034	54.375	49.0534	17.113	21.4676	36.1567	26.5519	21.0455	16.6489
CYP27A1	1454.62	571.14	412.264	397.394	179.623	260.6	341.336	347.307	2682.93	1631.8	433.528	1381.6	1880.87	438.107	142.642	492.332
MT-ND2	15075.1	15318.8	10283.3	10054.1	16546	16648.3	13410.7	8924.35	25096.3	18032.4	10267.8	10954.6	16438.3	13152.6	7258.37	10437.7
MT-ND4	39611.9	38234.9	33778.8	37418.4	44828.2	43028.5	52343.6	33962.5	54470.3	42913	31113.3	44781.5	47562	40180.1	25549.3	48749.2
MT-ND5	4729.14	4474.05	3371.6	3454.85	5095.17	4549.37	4491.12	3255.4	6061.21	5125.77	2854.06	3555.96	5434.36	4695	2665.77	3788.81
DELE1	122.431	98.1287	71.6981	78.237	110.778	90.8791	77.9429	83.2256	268.037	154.611	55.1417	59.8027	174.275	97.6174	70.1517	78.4877
FASTKD1	49.1731	39.8648	21.5094	29.8046	29.4157	31.2961	31.3563	22.4069	83.1617	90.0347	26.6202	41.4019	36.8799	49.9801	25.7223	40.433
MRPS31	177.625	175.558	148.774	146.539	279.136	225.091	158.573	163.25	129.221	142.814	131.199	92.0041	162.705	175.711	159.011	153.408
ALDH1L1	0.501766	0.76663	1.79245	1.24186	0.625865	0.601848	0.895895	1.60049	0.639706	0.620929	1.90144	1.5334	0.723135	0.780939	4.67678	2.37841
PTCD1	30.6077	19.1658	16.1321	17.386	30.6674	26.4813	21.5015	27.2084	35.1838	37.2557	22.8173	15.334	23.1403	33.5804	14.0303	20.2165
HADHB	207.731	181.691	197.17	212.358	202.154	201.017	245.475	166.451	418.367	367.59	188.243	242.278	270.452	304.566	149.657	218.814
TRIT1	39.6395	29.132	25.0943	29.8046	37.5519	52.9627	29.5645	38.4118	52.4559	51.5371	20.9158	21.4676	30.3717	42.1707	18.7071	35.6762
CRLS1	93.3285	77.4297	64.5283	79.4789	100.138	91.481	90.4854	51.2158	172.721	147.781	81.7619	70.5365	119.317	73.4083	67.8133	76.1093
GLYCTK	22.5795	24.5322	26.8868	29.8046	23.157	21.6665	26.8769	20.8064	24.9485	26.079	17.113	41.4019	20.2478	19.5235	14.0303	19.0273
SLC25A32	52.6854	59.0305	39.434	47.1906	73.2262	57.7774	65.4004	40.0123	77.4044	69.544	38.0288	44.4687	75.206	60.1323	58.4598	60.6496
AARS2	8.53002	13.0327	17.9245	16.1442	19.4018	16.2499	22.3974	24.0074	13.4338	10.5558	5.70432	6.13361	8.67762	13.276	9.35356	7.13524
EXOG	137.484	135.694	102.17	119.218	169.609	146.249	196.201	115.235	57.5735	88.7928	72.2547	64.4029	91.8381	108.551	70.1517	104.65
CHCHD2	1878.11	1453.53	1439.34	1593.3	1827.53	1443.23	2085.64	1286.8	1944.7	1943.51	1285.37	1588.6	1728.29	1601.71	1251.04	1687.48
KMO	101.357	89.6957	86.0377	22.3534	30.0415	34.3054	19.7097	44.8138	257.801	250.234	36.1274	237.677	236.465	172.587	39.7526	74.92
SFXN5	66.2331	59.7972	46.6038	48.4325	52.5727	48.1479	50.1701	40.0123	108.75	95.0021	28.5216	39.8685	82.4374	50.761	18.7071	40.433
ELAC2	49.6748	49.831	32.2642	48.4325	53.8244	56.5737	69.8798	46.4143	62.0514	47.8115	47.536	59.8027	49.8963	38.266	35.0759	46.3791
CPT1B	3.51236	6.13304	3.58491	4.96743	3.12933	4.21294	1.79179	3.20099	2.55882	5.58836	7.60576	7.66701	3.61567	4.68563	2.33839	3.56762
PRELID1	737.596	581.872	580.755	695.44	639.634	589.811	791.972	542.567	760.61	1017.08	433.528	746.767	623.342	745.016	434.941	780.12
UCP3	4.01413	7.6663	7.16981	4.96743	3.75519	4.21294	7.16716	6.40197	5.11764	3.10464	5.70432	3.0668	2.89254	4.68563	4.67678	8.32445
SLC25A27	5.01766	4.59978	3.58491	1.24186	2.50346	4.81479	1.79179	1.60049	7.67647	9.93486	3.80288	3.0668	5.78508	6.24751	4.67678	1.18921
SLC25A40	92.8267	76.663	55.566	57.1255	56.9537	49.9534	46.5866	33.6103	340.323	229.123	51.3389	124.206	145.35	60.9132	28.0607	49.9467
SLC25A23	35.1236	32.1985	30.4717	31.0464	49.4433	55.3701	60.9209	32.0099	30.0662	13.6604	30.423	27.6012	49.8963	23.4282	44.4294	30.9194
HEMK1	86.3037	75.1298	53.7736	58.3673	84.4918	75.8329	66.2963	60.8187	69.7279	48.4325	49.4374	33.7348	67.9747	64.037	37.4143	41.6222
SLC25A36	201.208	162.526	130.849	163.925	214.046	207.638	202.472	134.441	245.647	203.665	131.199	124.206	156.197	171.026	109.904	154.597
OMA1	88.8126	105.795	62.7359	104.316	118.914	133.008	132.593	65.6202	109.39	101.211	70.3533	50.6023	100.516	81.2176	60.7982	114.164
LETM2	12.5441	6.13304	7.16981	6.20929	9.38798	10.2314	13.4384	8.00246	7.67647	14.2814	17.113	10.7338	12.2933	19.5235	7.01517	9.51366
DHRS1	71.2508	92.7623	51.9811	85.6882	127.676	129.397	111.987	62.4192	113.868	99.3486	93.1705	44.4687	76.6523	134.321	74.8285	68.974
STOM	146.014	205.457	254.528	325.367	147.078	189.582	327.002	304.094	333.926	354.55	146.411	159.474	181.507	245.215	112.243	166.489
METTL5	216.763	200.091	193.585	219.809	271	245.554	310.876	204.863	202.787	201.181	178.735	168.674	197.416	197.578	175.379	243.787
MSRA	74.7631	62.0971	37.6415	44.7069	36.926	36.7128	60.9209	46.4143	151.61	147.781	47.536	72.0699	73.7597	60.9132	37.4143	45.1899
NUDT8	15.053	17.6325	19.717	18.6279	24.4087	21.6665	25.981	12.8039	12.1544	9.31393	7.60576	18.4008	17.3552	11.7141	16.3687	32.1086
NMNAT3	17.06	20.699	25.0943	19.8697	31.9191	25.8795	26.8769	12.8039	18.5515	17.386	9.5072	12.2672	18.8015	14.8378	4.67678	14.2705
SLC25A38	68.2402	77.4297	96.7925	91.8975	101.39	89.6754	113.779	86.4266	30.7059	37.2557	53.2403	53.6691	61.4665	67.9417	60.7982	79.6769
MPV17L2	25.0883	29.8986	14.3396	21.1116	20.6535	23.4721	24.1892	22.4069	44.1397	43.465	7.60576	29.1346	28.2023	25.771	11.692	34.487
ABCD2	35.1236	30.6652	17.9245	22.3534	44.4364	36.7128	25.981	19.2059	12.1544	12.4186	22.8173	26.0678	13.7396	14.0569	23.3839	28.541
FLAD1	99.3497	87.3959	91.4151	96.8649	105.771	103.518	119.154	65.6202	115.787	116.735	85.5648	70.5365	88.9456	96.8364	88.8589	97.515
LIPT1	51.6819	54.4307	75.283	55.8836	74.4779	49.9534	91.3813	54.4168	48.6176	37.8767	39.9302	46.0021	38.3261	44.5135	39.7526	58.2711
DGLUCY	104.869	102.728	96.7925	119.218	145.827	170.323	164.845	128.039	89.5588	93.7603	95.072	50.6023	93.2844	143.693	114.581	120.11
PCK2	69.7455	47.5311	35.8491	33.5302	53.1985	37.3146	43.003	48.0148	133.698	90.0347	36.1274	56.7359	75.9292	32.0185	42.091	44.0007
NADK2	32.6148	26.0654	12.5472	21.1116	35.6743	32.4998	27.7728	16.0049	56.2941	54.6417	28.5216	29.1346	30.3717	20.3044	18.7071	35.6762
MPST	52.1837	42.1647	71.6981	85.6882	37.5519	47.546	68.9839	62.4192	114.507	76.3743	66.5504	52.1357	49.1732	97.6174	65.4749	84.4337
NUDT13	10.0353	13.0327	12.5472	11.1767	11.2656	8.42588	5.37537	8.00246	12.7941	17.386	9.5072	6.13361	5.78508	14.0569	9.35356	7.13524
ACACA	22.5795	13.7993	17.9245	19.8697	25.0346	17.4536	20.6056	22.4069	40.9412	26.079	7.60576	15.334	20.9709	17.1807	9.35356	20.2165
ABAT	49.1731	60.5638	32.2642	42.2232	44.4364	62.5922	47.4825	33.6103	58.2132	74.5115	43.7331	39.8685	44.1112	57.0085	35.0759	34.487
ALDH5A1	24.0848	29.132	16.1321	24.8372	46.9399	27.0832	18.8138	14.4044	18.5515	8.693	13.3101	10.7338	21.694	15.6188	23.3839	19.0273
PISD	77.272	65.1636	37.6415	44.7069	66.9676	57.1756	40.3153	44.8138	146.493	117.356	43.7331	42.9353	105.578	76.532	44.4294	49.9467
NDUFB4	944.825	708.366	564.623	622.171	761.052	708.977	512.452	510.557	639.066	786.717	578.038	614.894	726.027	698.159	521.461	662.388
UQCR11	1484.22	1282.57	1161.51	890.412	1438.86	1307.21	907.542	1155.56	2244.09	1785.79	1237.84	1439.86	1380.46	1303.39	972.771	1388.99
FAM136A	150.028	118.061	80.6604	149.023	169.609	133.008	149.615	150.446	144.573	173.86	79.8605	104.271	134.503	118.703	67.8133	136.759
TOMM5	48.6713	59.0305	75.283	73.2696	73.8521	52.3608	55.5455	78.4241	69.0882	68.3022	70.3533	101.205	97.6232	60.1323	95.874	90.3797
HTRA2	63.2225	81.2628	71.6981	90.6556	88.8728	80.6477	111.987	86.4266	68.4485	80.7208	55.1417	61.3361	80.9911	85.9033	60.7982	105.839
NDUFA1	914.719	811.095	693.679	493.018	1005.77	813.699	465.866	641.798	1232.71	1022.05	602.756	792.769	926.336	814.519	600.966	807.472
MT-CYB	34628.4	35904.4	32097.5	32013.9	39722.4	39997.6	49602.1	29522.7	39811.4	31962.9	23437.1	31865.6	37695.6	31327.4	17729.7	36151.9
GUK1	733.08	683.068	665	724.003	725.378	733.653	1032.07	656.202	813.066	855.64	589.446	713.032	719.519	812.957	549.522	895.473
D2HGDH	55.1943	47.5311	41.2264	50.9162	71.9745	47.546	68.0881	41.6128	55.0147	63.3347	32.3245	23.001	49.8963	69.5036	37.4143	36.8654
OPA3	78.7773	64.3969	37.6415	26.079	66.3417	60.7867	52.8578	36.8113	104.272	109.283	36.1274	41.4019	72.3135	74.9701	53.783	49.9467
PHYH	48.1695	45.2312	37.6415	21.1116	58.8313	45.7405	50.1701	27.2084	97.2352	45.9487	57.0432	50.6023	46.2806	34.3613	32.7375	63.028
NDUFAF2	143.505	117.294	59.1509	79.4789	227.189	127.592	110.195	64.0197	128.581	131.637	66.5504	78.2035	151.858	106.989	60.7982	109.407
ECSIT	61.7172	55.964	80.6604	64.5766	80.1107	63.7959	105.716	60.8187	89.5588	60.851	49.4374	56.7359	53.512	73.4083	44.4294	72.5416
PARL	176.622	180.158	157.736	172.618	142.697	151.666	205.16	142.444	297.463	333.439	135.002	191.675	160.536	149.94	119.258	148.651
MRPL42	200.706	243.022	146.981	178.828	243.461	309.952	218.598	140.843	180.397	250.855	161.622	205.476	162.705	198.358	149.657	223.571
DNAJC4	109.385	131.86	134.434	161.442	111.404	125.786	217.703	129.64	137.537	115.493	135.002	104.271	122.21	131.198	121.596	130.813
PAM16	3.51236	4.59978	5.37736	1.24186	3.75519	3.00924	2.68769	3.20099	4.47794	4.3465	5.70432	3.0668	2.1694	1.56188	7.01517	3.56762
ALDH3A2	151.533	70.53	51.9811	59.6092	47.5657	48.1479	53.7537	28.8089	383.184	271.346	79.8605	101.205	104.131	70.2845	23.3839	30.9194
ACSL6	53.1872	47.5311	35.8491	39.7394	97.0091	69.8144	64.5045	28.8089	29.4265	17.386	39.9302	16.8674	34.7105	33.5804	46.7678	23.7841
MRS2	87.809	75.8964	86.0377	83.2045	107.649	104.722	94.069	70.4217	120.265	105.558	79.8605	85.8705	85.3299	99.9602	70.1517	91.5689
ABHD10	61.2154	73.5965	41.2264	42.2232	73.2262	57.1756	42.1071	28.8089	81.2426	76.3743	41.8317	33.7348	43.3881	44.5135	14.0303	40.433
HINT3	77.7737	66.6968	53.7736	49.6743	68.2193	66.8052	91.3813	67.2207	177.838	117.356	51.3389	93.5375	108.47	75.7511	37.4143	51.1359
PXMP4	56.6996	49.0643	28.6792	39.7394	69.471	56.5737	51.066	27.2084	51.1764	47.1906	19.0144	32.2014	37.603	50.761	46.7678	48.7575
OSGEPL1	42.1483	47.5311	25.0943	31.0464	56.9537	57.1756	53.7537	36.8113	24.3088	24.8372	32.3245	18.4008	28.9254	28.1138	25.7223	24.9733
NUDT2	114.904	106.562	43.0189	125.428	133.935	127.592	87.7977	105.633	58.8529	109.904	34.2259	69.0031	41.2187	106.208	37.4143	102.272
CYB5B	202.212	209.29	179.245	254.581	223.434	211.249	278.623	206.464	275.073	258.306	165.425	144.14	220.556	211.634	128.612	191.462
GRSF1	221.781	169.425	114.717	142.814	196.522	176.342	185.45	134.441	353.117	316.674	144.509	174.808	218.387	188.987	142.642	166.489
MRPS18B	259.413	224.623	184.623	201.181	321.069	290.091	313.563	180.856	213.662	224.155	167.327	164.074	186.569	214.758	201.102	258.058
DNAJC30	74.2614	72.8299	44.8113	68.3022	83.8659	77.0366	115.571	76.8236	53.7353	52.779	55.1417	50.6023	54.2351	49.9801	46.7678	92.7582
CAT	176.12	176.325	175.66	190.004	135.187	155.277	172.908	142.444	732.463	344.616	155.918	141.073	181.507	127.293	121.596	137.948
DGUOK	381.844	378.715	308.302	347.72	410.567	409.859	484.679	318.498	323.051	405.467	277.61	323.548	320.349	430.297	294.637	398.384
ACOT9	91.3214	114.228	68.1132	79.4789	43.8106	85.4625	101.236	80.0246	201.507	191.246	62.7475	118.072	132.334	122.607	58.4598	78.4877
ACSS1	99.3497	118.828	84.2453	116.735	150.208	153.471	132.593	105.633	100.434	87.551	77.959	42.9353	67.2515	122.607	79.5053	74.92
RFK	112.897	97.362	57.3585	79.4789	114.533	99.9068	85.1101	60.8187	137.537	132.879	62.7475	72.0699	107.747	83.5605	42.091	91.5689
STARD7	272.961	225.389	168.491	162.683	162.725	173.934	160.365	129.64	639.706	616.582	173.031	196.275	290.7	193.673	112.243	146.272
CHPT1	63.7243	119.594	66.3208	117.976	60.083	132.407	65.4004	94.4291	170.801	132.879	123.594	85.8705	86.053	83.5605	116.92	108.218
MT-ATP8	390.374	465.345	86.0377	49.6743	853.68	514.58	53.7537	70.4217	894.948	674.95	127.396	96.6043	591.524	509.953	86.5205	70.1632
TIMMDC1	193.18	169.425	125.472	167.651	167.106	167.314	194.409	148.846	241.809	244.646	133.101	157.94	189.461	193.673	121.596	189.084
SPATA19	0.501766	0.76663	1.79245	1.24186	0.625865	1.2037	0.895895	1.60049	0.639706	0.620929	1.90144	1.5334	0.723135	0.780939	2.33839	1.18921
HTATIP2	309.59	265.254	256.321	196.214	284.143	271.434	342.232	230.471	284.669	308.602	220.567	239.211	224.172	274.11	240.854	287.788
AKR7A2	171.604	183.991	188.208	192.488	188.385	191.99	240.1	171.253	261	196.214	131.199	170.208	188.015	160.092	128.612	162.921
DUT	346.218	336.551	259.906	321.641	455.004	399.025	412.112	340.905	265.478	253.339	237.68	251.478	283.469	256.929	259.561	381.735
MT-CO3	53774.3	54626.2	53945.7	55255.2	60154.4	59994.1	83322.8	49932.2	70337.5	46385.3	48256.6	58973.1	67879.2	48800.9	37893.6	68594.7
DHRS7B	88.3108	65.9302	51.9811	68.3022	82.6142	77.6384	102.132	59.2182	67.8088	96.244	62.7475	49.0689	68.6978	79.6558	35.0759	68.974
MTRF1	35.6254	24.5322	26.8868	28.5627	31.9191	34.3054	34.9399	40.0123	35.8235	29.8046	26.6202	24.5344	25.3097	24.2091	23.3839	22.5949
TMEM143	14.5512	22.2323	17.9245	22.3534	18.1501	19.861	19.7097	20.8064	9.59558	12.4186	11.4086	10.7338	10.847	15.6188	18.7071	9.51366
NT5M	2.00706	3.06652	3.58491	4.96743	5.00692	3.00924	5.37537	4.80148	1.91912	1.24186	1.90144	3.0668	5.06194	4.68563	4.67678	4.75683
RHOT1	122.431	112.695	78.8679	121.702	103.268	104.722	85.1101	99.2305	296.823	239.679	81.7619	110.405	133.78	85.1223	53.783	95.1366
NME4	73.2578	68.9967	89.6226	75.7533	113.282	108.935	127.217	91.2281	55.6544	74.5115	95.072	30.668	66.5284	106.989	98.2124	79.6769
MTHFS	79.7808	75.8964	86.0377	100.59	111.404	111.342	110.195	84.8261	62.6911	75.1324	106.481	124.206	84.6068	142.131	107.566	141.516
TIMM29	99.3497	73.5965	89.6226	90.6556	91.3763	87.8699	111.091	65.6202	76.125	82.5835	53.2403	56.7359	70.8672	84.3414	77.1669	61.8388
PNPO	55.1943	21.4656	28.6792	24.8372	41.933	35.5091	34.9399	19.2059	106.831	101.211	32.3245	47.5355	54.2351	32.0185	9.35356	28.541
MICU2	173.611	134.927	109.34	155.232	167.106	163.101	166.637	155.248	234.772	268.862	114.086	167.141	185.846	194.454	119.258	174.813
PCBD2	82.2896	94.2955	46.6038	62.0929	65.09	75.8329	66.2963	54.4168	134.338	114.251	49.4374	53.6691	82.4374	81.2176	32.7375	60.6496
QRSL1	68.7419	53.6641	69.9057	48.4325	71.3486	69.8144	60.025	65.6202	83.1617	64.5766	51.3389	52.1357	51.3426	42.9516	44.4294	70.1632
ADCK1	9.03179	6.89967	7.16981	3.72557	10.6397	9.62957	10.7507	9.60296	23.0294	6.83022	5.70432	6.13361	10.847	3.90469	4.67678	3.56762
PRDX6	445.568	379.482	388.962	471.906	473.154	435.738	618.168	440.135	443.956	522.822	332.752	403.285	432.435	509.172	346.082	474.494
NIPSNAP1	52.1837	50.5976	48.3962	48.4325	90.7504	92.0828	56.4414	44.8138	28.147	31.0464	36.1274	36.8017	44.8344	49.1992	67.8133	55.8927
ACSM2A	0.501766	0.76663	1.79245	1.24186	0.625865	0.601848	0.895895	1.60049	0.639706	0.620929	1.90144	1.5334	1.44627	0.780939	2.33839	1.18921
SLC25A33	69.2437	55.964	34.0566	37.2557	56.9537	51.1571	57.3373	30.4094	86.3603	96.8649	39.9302	56.7359	70.8672	60.9132	30.3991	48.7575
LYRM9	69.2437	57.4973	44.8113	72.0278	81.3625	71.0181	70.7757	48.0148	25.5882	26.6999	53.2403	53.6691	44.8344	43.7326	44.4294	53.5143
RAB24	9.03179	13.7993	10.7547	12.4186	8.76211	13.2407	8.95895	14.4044	17.9118	17.386	20.9158	12.2672	9.40075	13.276	14.0303	7.13524
PARS2	8.53002	9.96619	8.96226	6.20929	8.13625	11.4351	20.6056	9.60296	17.9118	10.5558	15.2115	7.66701	13.7396	9.37127	4.67678	7.13524
MRPL52	427.505	337.317	315.472	228.502	426.84	367.128	315.355	294.491	501.529	502.331	319.442	446.22	519.211	554.467	285.284	550.603
PUS1	62.7207	46.7644	34.0566	29.8046	66.9676	63.7959	68.9839	30.4094	85.7205	66.4394	30.423	50.6023	54.2351	28.8947	39.7526	44.0007
GOT2	67.7384	58.2639	53.7736	54.6417	83.8659	61.3885	65.4004	35.2108	57.5735	57.7464	38.0288	41.4019	57.1276	43.7326	46.7678	61.8388
NAXD	30.6077	36.0316	30.4717	42.2232	39.4295	39.722	37.6276	32.0099	54.375	40.9813	19.0144	29.1346	38.3261	39.8279	35.0759	33.2978
MT-ND3	55753.2	57604.6	34497.5	23195.4	64619.3	62540.5	18389.1	35079.6	64333.9	50861.5	36965.9	39830.1	65120.5	49305.4	26470.6	40925.4
ACCS	5.51943	21.4656	10.7547	9.93486	11.2656	31.2961	15.2302	17.6054	35.1838	6.20929	7.60576	9.20041	16.6321	3.90469	9.35356	4.75683
PTRH2	64.226	58.2639	28.6792	50.9162	68.8452	65.6015	60.025	44.8138	55.0147	68.9231	26.6202	30.668	54.9582	42.1707	28.0607	47.5683
PGS1	69.2437	68.2301	46.6038	70.7859	73.2262	74.6292	87.7977	72.0222	104.272	75.1324	47.536	59.8027	79.5448	101.522	60.7982	82.0553
OXR1	161.067	166.359	103.962	113.009	148.956	129.397	142.447	100.831	208.544	188.141	66.5504	88.9373	131.611	99.9602	88.8589	92.7582
LYPLAL1	99.8514	105.795	73.4906	81.9626	104.519	86.6662	114.675	73.6227	126.022	156.474	55.1417	127.272	101.962	84.3414	84.1821	102.272
DNAJC28	5.51943	6.89967	7.16981	6.20929	5.63279	6.01848	3.58358	6.40197	10.875	14.2814	3.80288	1.5334	7.95448	2.34282	4.67678	5.94604
FPGS	66.2331	60.5638	57.3585	60.851	55.0761	59.583	62.7127	49.6153	171.441	141.572	64.6489	88.9373	102.685	85.9033	37.4143	55.8927
TMEM205	184.65	148.726	123.679	134.121	136.439	120.972	154.99	129.64	346.081	277.555	53.2403	196.275	205.37	153.064	67.8133	154.597
SLC25A53	85.3002	85.096	44.8113	67.0603	114.533	98.7031	44.7948	56.0172	43.5	56.5045	38.0288	46.0021	62.1896	69.5036	44.4294	66.5956
AIFM3	1.00353	1.53326	1.79245	1.24186	0.625865	1.80555	2.68769	1.60049	8.31617	3.10464	1.90144	4.60021	2.1694	1.56188	2.33839	3.56762
MGST1	308.586	144.126	207.925	74.5115	95.1315	99.305	162.157	76.8236	1006.9	676.192	193.947	509.09	691.317	470.906	182.395	197.408
MTFP1	20.5724	22.2323	23.3019	36.0139	33.1708	19.861	25.0851	17.6054	17.2721	12.4186	24.7187	32.2014	10.1239	23.4282	21.0455	23.7841
COA4	260.417	223.089	150.566	180.069	274.755	256.387	275.936	182.456	252.044	324.746	136.904	187.075	250.928	189.768	135.627	224.76
NIF3L1	74.2614	65.9302	39.434	45.9487	93.2539	72.8237	73.4634	57.6177	83.8014	91.2765	70.3533	53.6691	60.0202	79.6558	49.1062	51.1359
PUSL1	37.6324	32.1985	37.6415	19.8697	32.545	33.1017	27.7728	17.6054	33.2647	42.8441	32.3245	29.1346	32.5411	32.7994	21.0455	38.0546
SDSL	33.1166	29.8986	28.6792	8.693	5.00692	7.22218	11.6466	4.80148	76.125	72.0278	22.8173	29.1346	33.9873	24.2091	7.01517	10.7029
BAX	477.681	392.515	345.943	447.069	506.951	435.738	586.811	406.525	494.492	535.862	420.218	398.685	383.261	597.418	467.678	518.494
MAVS	212.749	231.522	127.264	144.056	235.325	256.387	180.075	102.432	371.669	278.797	102.678	101.205	211.878	207.73	95.874	135.57
METTL17	124.438	113.461	98.5849	120.46	181.501	133.008	139.76	91.2281	130.5	129.774	91.2691	85.8705	104.131	122.607	91.1973	118.921
ACACB	19.5689	16.0992	14.3396	19.8697	21.2794	17.4536	14.3343	11.2034	9.59558	11.1767	19.0144	10.7338	7.95448	12.495	11.692	15.4597
ARG2	16.5583	2.29989	1.79245	12.4186	8.13625	6.62033	1.79179	4.80148	1.91912	14.9023	3.80288	3.0668	10.847	4.68563	2.33839	3.56762
MTPAP	46.6642	49.831	25.0943	45.9487	35.6743	43.3331	54.6496	36.8113	115.787	94.3812	34.2259	42.9353	59.2971	42.1707	49.1062	42.8115
CCDC51	24.0848	31.4318	19.717	26.079	38.1778	34.3054	46.5866	38.4118	32.625	34.772	36.1274	23.001	25.3097	30.4566	11.692	36.8654
SUGCT	2.00706	2.29989	1.79245	2.48372	3.75519	3.61109	3.58358	3.20099	3.19853	1.86279	1.90144	3.0668	1.44627	3.90469	4.67678	2.37841
NRDC	251.886	226.923	204.34	230.986	230.944	250.971	241.892	220.868	312.176	365.106	161.622	199.342	297.208	288.947	154.334	231.895
TMEM126B	201.71	196.257	175.66	211.116	255.353	258.795	319.835	200.062	181.037	203.044	190.144	139.54	176.445	234.282	189.41	221.193
NSUN4	61.7172	52.8975	32.2642	47.1906	63.8382	43.3331	38.5235	43.2133	85.7205	86.93	47.536	46.0021	56.4045	40.6088	35.0759	33.2978
ACSS3	0.501766	0.76663	1.79245	1.24186	0.625865	0.601848	0.895895	1.60049	4.47794	0.620929	1.90144	1.5334	0.723135	0.780939	2.33839	1.18921
FAM210B	123.936	107.328	78.8679	74.5115	108.901	107.129	85.1101	72.0222	264.838	162.062	55.1417	72.0699	134.503	91.3699	60.7982	61.8388
RBFA	91.3214	84.3293	41.2264	47.1906	115.159	106.527	68.0881	36.8113	66.5294	60.851	38.0288	62.8695	70.1441	54.6657	42.091	86.8121
METAP1D	6.02119	18.3991	23.3019	19.8697	14.3949	12.6388	28.6687	16.0049	3.83823	5.58836	15.2115	12.2672	10.847	4.68563	42.091	29.7302
AHCYL1	454.098	346.517	249.151	193.73	376.771	283.471	247.267	184.057	772.764	725.245	228.173	288.28	630.574	434.983	231.501	192.652
NIPSNAP3A	56.1978	68.2301	71.6981	80.7208	46.314	68.0089	66.2963	57.6177	191.272	129.153	62.7475	73.6033	60.7433	57.0085	60.7982	74.92
MTARC1	0.501766	0.76663	1.79245	1.24186	0.625865	0.601848	0.895895	1.60049	3.83823	0.620929	1.90144	1.5334	1.44627	2.34282	2.33839	1.18921
FUNDC1	52.1837	43.6979	37.6415	54.6417	80.1107	66.2033	77.9429	59.2182	60.1323	42.2232	57.0432	64.4029	50.6194	60.9132	37.4143	68.974
ACSL1	98.8479	101.195	66.3208	55.8836	43.1847	74.0274	77.9429	52.8163	660.816	265.137	70.3533	348.082	769.415	395.155	53.783	343.681
COX20	439.547	381.015	268.868	234.711	413.071	368.331	265.185	240.074	440.757	449.553	230.074	285.213	392.662	313.937	168.364	215.246
HSDL1	43.6536	52.8975	34.0566	37.2557	53.8244	42.7312	65.4004	27.2084	72.2867	68.3022	57.0432	38.3351	42.665	41.3898	37.4143	49.9467
CBR3	68.7419	38.3315	35.8491	47.1906	105.145	30.0924	93.1731	51.2158	31.9853	40.9813	34.2259	24.5344	76.6523	47.6373	51.4446	39.2438
MTERF4	615.667	378.715	320.849	317.916	876.837	484.488	634.294	308.895	271.235	281.281	406.908	325.081	369.522	413.898	413.895	516.116
NUDT19	41.1448	42.9313	43.0189	42.2232	48.1916	33.7035	60.025	38.4118	56.2941	50.9162	53.2403	33.7348	28.9254	33.5804	35.0759	23.7841
HEBP1	157.555	136.46	105.755	98.1068	85.1176	122.777	100.34	73.6227	496.412	198.697	235.778	265.279	224.895	109.331	95.874	141.516
PTPMT1	133.972	98.1287	143.396	106.8	87.6211	87.8699	98.5485	99.2305	185.515	137.846	110.283	139.54	86.7762	110.112	91.1973	110.596
PGAM5	54.1907	42.9313	32.2642	33.5302	73.2262	61.3885	49.2742	28.8089	58.8529	67.6813	38.0288	26.0678	47.0038	38.266	37.4143	41.6222
DTYMK	95.8373	84.3293	86.0377	91.8975	112.656	101.712	82.4224	60.8187	99.7941	106.8	43.7331	53.6691	76.6523	88.2461	39.7526	73.7308
STAR	2.50883	1.53326	3.58491	3.72557	3.75519	1.80555	3.58358	1.60049	0.639706	1.24186	3.80288	3.0668	0.723135	3.12376	2.33839	1.18921
DNAJC19	253.392	260.654	198.962	262.032	346.103	314.767	318.939	240.074	174.64	175.723	192.045	179.408	227.787	206.949	205.778	281.842
COX7A2L	501.264	512.876	449.906	577.464	625.239	588.608	731.051	454.54	364.632	445.206	507.684	352.682	480.885	499.02	439.618	604.117
MTERF3	39.1377	50.5976	32.2642	45.9487	51.3209	45.7405	65.4004	46.4143	40.9412	44.086	32.3245	44.4687	31.8179	32.7994	23.3839	42.8115
SFXN2	25.5901	26.8321	19.717	29.8046	46.314	40.3238	31.3563	22.4069	16.6323	11.7976	3.80288	16.8674	20.2478	17.9616	23.3839	17.8381
FASN	36.6289	22.9989	12.5472	24.8372	31.9191	27.0832	24.1892	24.0074	46.6985	36.0139	20.9158	33.7348	39.0493	27.3329	21.0455	27.3518
PINK1	109.887	101.195	77.0755	88.1719	85.1176	95.6939	94.9649	68.8212	191.912	145.918	70.3533	102.738	97.6232	96.0555	60.7982	95.1366
TMEM177	31.1095	29.132	19.717	21.1116	45.0623	38.5183	33.1481	28.8089	22.3897	15.5232	34.2259	16.8674	23.8634	17.1807	11.692	23.7841
TXNRD1	1211.76	601.805	338.774	315.432	485.045	389.998	365.525	272.084	1798.21	1347.42	560.925	640.962	1355.88	756.73	563.552	322.275
THNSL1	25.0883	19.1658	8.96226	13.6604	36.926	45.7405	33.1481	22.4069	7.03676	13.0395	17.113	10.7338	23.1403	10.1522	16.3687	27.3518
FDPS	329.158	279.82	286.792	299.288	306.048	316.572	381.651	273.684	312.816	343.995	184.44	256.078	289.977	311.595	210.455	328.221
IDI1	290.522	262.954	238.396	262.032	301.667	269.628	360.15	227.27	288.507	304.255	230.074	237.677	268.283	234.282	168.364	275.896
TOP3A	64.7278	59.7972	44.8113	50.9162	72.6003	67.407	60.025	48.0148	81.2426	80.0998	32.3245	58.2693	57.1276	71.0654	35.0759	36.8654
LDHAL6B	0.501766	0.76663	1.79245	1.24186	0.625865	0.601848	0.895895	1.60049	1.27941	3.72557	5.70432	3.0668	2.89254	3.12376	2.33839	1.18921
MTFR1	32.113	29.132	25.0943	19.8697	30.0415	21.6665	18.8138	17.6054	42.2206	39.7394	11.4086	24.5344	26.0329	24.2091	25.7223	32.1086
BCL2L13	66.2331	72.8299	57.3585	62.0929	83.8659	80.0458	77.9429	48.0148	129.86	114.251	51.3389	52.1357	76.6523	73.4083	44.4294	68.974
TRMT10C	267.943	237.655	191.792	196.214	376.771	325.6	276.832	171.253	202.787	206.148	163.524	177.875	235.742	213.977	142.642	262.815
ACOT7	12.5441	10.7328	17.9245	21.1116	23.157	18.0555	23.2933	24.0074	16.6323	14.9023	5.70432	15.334	23.1403	21.0854	11.692	26.1626
TFB1M	70.749	83.5627	57.3585	52.158	99.5125	78.2403	78.8388	41.6128	29.4265	47.1906	39.9302	30.668	58.5739	55.4467	60.7982	64.2172
ARF5	42.6501	87.3959	181.038	212.358	48.8175	57.1756	141.551	184.057	55.6544	63.3347	230.074	297.48	123.656	63.2561	261.9	181.949
MCUB	382.346	472.244	320.849	358.897	534.489	510.969	535.745	348.907	275.073	322.883	448.74	283.679	305.886	445.916	334.39	403.141
TWNK	25.5901	18.3991	10.7547	9.93486	43.1847	31.898	21.5015	17.6054	24.3088	22.9744	9.5072	13.8006	31.0948	26.5519	11.692	28.541
MMADHC	248.374	251.455	224.057	266.999	256.605	277.452	354.775	227.27	234.132	257.065	212.961	202.409	296.485	325.652	177.718	296.113
PYCR2	157.053	184.758	148.774	131.637	216.549	199.814	213.223	118.436	182.956	147.781	114.086	116.539	185.846	143.693	112.243	139.137
TSTD1	444.565	413.214	408.679	463.213	667.172	465.831	612.792	404.925	183.595	208.632	408.809	315.881	320.349	403.745	378.819	449.52
LYRM1	90.3179	95.0622	69.9057	84.4463	132.058	128.194	142.447	89.6276	72.9264	77.6161	85.5648	55.2025	94.0075	110.112	93.5356	103.461
OSBPL1A	38.1342	24.5322	16.1321	22.3534	28.7898	7.82403	20.6056	6.40197	237.331	86.93	24.7187	35.2682	31.8179	14.0569	11.692	9.51366
PET100	577.031	550.441	415.849	294.32	615.851	578.978	278.623	377.716	759.97	771.194	385.992	392.551	581.4	643.494	343.743	413.844
GDAP1	11.5406	19.1658	3.58491	11.1767	20.6535	16.8518	8.06306	9.60296	25.5882	21.1116	7.60576	9.20041	22.4172	10.9331	16.3687	19.0273
MTIF3	455.102	382.549	258.113	243.404	441.861	382.776	325.21	265.682	374.867	455.141	273.807	234.611	377.476	374.07	261.9	277.085
UNG	19.0671	27.5987	14.3396	21.1116	29.4157	30.0924	38.5235	27.2084	18.5515	14.2814	13.3101	18.4008	13.7396	28.1138	16.3687	22.5949
GLYAT	0.501766	0.76663	1.79245	1.24186	0.625865	0.601848	1.79179	1.60049	0.639706	0.620929	1.90144	1.5334	0.723135	0.780939	2.33839	1.18921
ISOC2	72.2543	74.3631	64.5283	60.851	66.3417	58.3793	72.5675	60.8187	90.1985	81.3417	51.3389	46.0021	70.8672	33.5804	35.0759	78.4877
ATP5MC1	419.476	317.385	295.755	336.543	434.35	365.924	412.112	259.28	464.426	489.292	228.173	392.551	373.138	328.775	194.086	409.087
QDPR	46.6642	46.7644	37.6415	63.3347	70.0969	83.6569	92.2772	52.8163	72.9264	48.4325	57.0432	36.8017	46.2806	53.1038	56.1214	58.2711
COQ8B	35.1236	29.132	57.3585	36.0139	31.2933	38.5183	46.5866	38.4118	55.6544	35.3929	22.8173	24.5344	33.2642	35.9232	25.7223	19.0273
GTPBP10	82.2896	103.495	53.7736	63.3347	112.656	96.2957	87.7977	59.2182	72.9264	89.4138	70.3533	38.3351	66.5284	67.9417	46.7678	67.7848
TSPO	1019.59	741.331	648.868	654.459	726.003	668.052	749.864	515.359	1871.78	1792	591.348	1177.65	1055.78	649.741	507.431	561.306
FTH1	55977.5	37703.6	36540.9	24873.2	21258.1	21545.6	34144.4	22424.5	172939	101541	39171.6	149709	106052	73938.5	28088.8	55581.2
TRMT1	84.2967	77.4297	66.3208	68.3022	89.4987	76.4347	87.7977	67.2207	126.022	81.9626	58.9446	81.2703	57.8508	50.761	67.8133	83.2445
ADCK2	45.6607	45.2312	39.434	57.1255	46.314	40.9257	65.4004	40.0123	57.5735	21.7325	34.2259	35.2682	51.3426	41.3898	63.1366	40.433
TSTD3	6.02119	5.36641	7.16981	14.9023	3.12933	6.62033	7.16716	6.40197	2.55882	7.45115	13.3101	9.20041	4.33881	12.495	11.692	9.51366
MRPS36	241.851	285.953	166.698	180.069	262.237	279.859	225.766	188.858	331.367	340.89	180.637	220.81	315.287	277.233	154.334	285.41
PDP2	44.1554	52.8975	37.6415	33.5302	58.8313	67.407	39.4194	35.2108	38.3823	39.1185	34.2259	27.6012	52.0657	45.2945	28.0607	28.541
AGPAT5	58.2048	65.1636	57.3585	47.1906	71.3486	65.6015	49.2742	43.2133	97.875	95.6231	38.0288	35.2682	64.359	39.8279	32.7375	38.0546
MCRIP2	132.968	72.8299	89.6226	72.0278	102.016	74.6292	120.946	65.6202	332.647	170.755	133.101	251.478	167.044	117.141	46.7678	126.056
UCP2	345.717	511.342	435.566	557.594	274.129	461.618	552.767	489.751	839.933	946.917	467.754	487.622	575.615	680.979	303.991	538.711
SLC25A37	140.494	133.394	111.132	130.395	177.746	167.916	319.835	180.856	193.831	159.579	58.9446	102.738	331.196	801.243	182.395	287.788
SLC25A28	80.2825	61.3304	66.3208	53.3999	68.2193	82.4532	95.8608	83.2256	60.1323	75.7533	38.0288	32.2014	54.2351	66.3798	32.7375	71.3524
SLC25A43	29.6042	19.1658	25.0943	21.1116	27.5381	19.861	20.6056	19.2059	64.6103	35.3929	22.8173	30.668	28.9254	19.5235	11.692	30.9194
SLC25A47	0.501766	0.76663	1.79245	1.24186	0.625865	0.601848	0.895895	1.60049	0.639706	0.620929	1.90144	1.5334	0.723135	0.780939	4.67678	1.18921
SLC25A41	1.5053	0.76663	1.79245	1.24186	1.25173	1.2037	1.79179	3.20099	1.27941	0.620929	1.90144	4.60021	0.723135	0.780939	2.33839	1.18921
SLC25A34	3.0106	7.6663	3.58491	2.48372	3.75519	3.00924	1.79179	4.80148	10.875	12.4186	9.5072	4.60021	3.61567	7.80939	7.01517	5.94604
EPHX2	99.8514	144.126	77.0755	78.237	126.425	136.018	133.488	59.2182	43.5	27.3209	57.0432	56.7359	50.6194	47.6373	72.4901	93.9474
NUDT5	352.24	280.587	224.057	250.855	277.258	275.045	297.437	203.263	314.735	416.643	237.68	208.543	253.097	288.166	208.117	260.436
MICU1	134.473	85.096	57.3585	38.4976	100.138	68.6107	64.5045	60.8187	231.573	178.828	66.5504	84.3371	142.458	113.236	42.091	54.7035
SERHL2	2.50883	2.29989	1.79245	2.48372	4.38106	4.21294	3.58358	6.40197	2.55882	1.24186	5.70432	3.0668	4.33881	3.12376	4.67678	5.94604
NDUFAF3	368.798	324.285	276.038	274.451	419.955	404.442	473.033	294.491	393.419	478.736	292.822	394.084	365.183	379.536	229.162	435.25
BOLA3	135.979	107.328	141.604	94.3812	181.501	156.481	136.176	112.034	145.213	129.774	93.1705	95.0709	136.672	124.95	72.4901	128.434
OCIAD2	990.988	836.394	636.321	704.133	1526.48	1224.16	1144.06	729.825	362.073	362.002	1043.89	640.962	860.53	757.511	984.463	1136.88
RSAD1	60.2119	44.4646	60.9434	63.3347	84.4918	72.2218	58.2332	51.2158	58.8529	48.4325	28.5216	46.0021	46.2806	53.1038	30.3991	42.8115
CHCHD6	17.5618	15.3326	25.0943	12.4186	36.926	26.4813	34.9399	20.8064	19.8309	8.693	13.3101	16.8674	19.5246	10.9331	9.35356	17.8381
FASTKD2	60.2119	73.5965	59.1509	74.5115	80.7366	74.0274	87.7977	51.2158	61.4117	74.5115	41.8317	59.8027	70.8672	55.4467	37.4143	71.3524
PEX11B	76.2684	59.0305	60.9434	70.7859	86.3694	92.0828	96.7567	80.0246	101.713	86.93	43.7331	39.8685	57.8508	55.4467	49.1062	89.1905
TMEM186	53.689	45.2312	37.6415	48.4325	48.1916	40.9257	54.6496	32.0099	46.6985	37.2557	30.423	42.9353	44.1112	35.9232	32.7375	38.0546
PIF1	7.02472	13.0327	12.5472	21.1116	5.00692	4.21294	10.7507	19.2059	5.11764	6.83022	3.80288	4.60021	11.5702	9.37127	7.01517	17.8381
ABCD1	16.5583	19.9324	30.4717	12.4186	6.25865	12.037	13.4384	16.0049	107.471	47.1906	36.1274	29.1346	54.2351	28.8947	11.692	29.7302
PLPBP	227.3	216.19	157.736	161.442	195.27	187.175	215.911	142.444	317.294	293.699	182.538	161.007	216.217	185.083	126.273	133.191
DBI	984.465	831.027	620.189	818.384	722.874	724.625	897.687	680.209	1794.37	1402.06	633.179	1025.85	974.063	802.024	488.724	832.445
TOP1MT	50.1766	30.6652	17.9245	26.079	72.6003	52.3608	45.6907	24.0074	49.2573	36.6348	15.2115	23.001	29.6485	25.771	23.3839	41.6222
RNASEH1	152.035	100.429	73.4906	95.6231	127.051	111.944	119.154	70.4217	124.743	145.297	83.6633	84.3371	110.64	124.169	53.783	111.785
ABCA9	3.0106	0.76663	1.79245	1.24186	1.25173	0.601848	1.79179	1.60049	1.27941	1.24186	1.90144	1.5334	3.61567	3.12376	2.33839	1.18921
SCP2	259.915	305.119	245.566	346.478	282.265	334.026	414.8	297.692	694.72	375.041	233.877	272.946	313.117	299.1	203.44	328.221
NT5DC3	8.02825	10.7328	7.16981	7.45115	11.2656	13.8425	13.4384	6.40197	11.5147	3.72557	5.70432	1.5334	5.78508	3.90469	7.01517	4.75683
CMC4	3.51236	7.6663	8.96226	6.20929	9.38798	5.41664	8.06306	11.2034	10.2353	4.3465	9.5072	6.13361	7.95448	5.46657	4.67678	2.37841
LDHB	2830.96	2619.58	2003.96	2015.54	3763.33	3217.48	3692.88	2208.68	874.478	838.875	2559.34	1588.6	1828.81	1563.44	1964.25	2869.56
YBEY	74.2614	84.3293	89.6226	110.525	84.4918	78.2403	108.403	75.2232	69.0882	103.695	70.3533	78.2035	83.1605	95.2745	39.7526	76.1093
HINT1	3571.57	3272.74	2683.3	3064.91	4788.49	3961.37	4887.11	3112.96	1916.56	2047.82	2717.16	2355.31	2977.15	2833.25	2721.89	4037.36
MUL1	53.1872	46.7644	43.0189	40.9813	37.5519	36.1109	53.7537	40.0123	113.868	72.6487	36.1274	64.4029	45.5575	43.7326	42.091	52.3251
TK2	43.1519	48.2977	12.5472	45.9487	26.2863	43.3331	24.1892	32.0099	185.515	111.146	17.113	32.2014	76.6523	76.532	16.3687	30.9194
AGMAT	32.113	36.0316	10.7547	24.8372	56.9537	49.9534	44.7948	30.4094	15.9926	6.83022	32.3245	36.8017	45.5575	13.276	28.0607	35.6762
CMPK2	5.01766	16.8659	16.1321	12.4186	26.2863	113.147	110.195	27.2084	6.39706	8.693	11.4086	21.4676	23.8634	86.6842	51.4446	48.7575
BID	507.787	327.351	326.226	188.762	202.78	196.203	227.557	137.642	568.698	642.661	115.988	518.29	447.62	387.346	159.011	310.383
ARL2	210.24	200.091	218.679	161.442	268.496	213.054	365.525	140.843	289.147	224.155	138.805	211.609	222.726	168.683	147.319	268.761
SYNJ2BP	170.6	206.224	157.736	134.121	215.298	204.027	205.16	124.838	206.625	179.448	114.086	107.338	146.073	173.368	135.627	130.813
MFF	255.901	265.254	204.34	240.92	252.849	276.85	330.585	208.064	248.206	271.967	233.877	208.543	192.354	258.491	168.364	287.788
DCXR	211.243	240.722	177.453	280.66	170.235	220.878	195.305	209.665	303.86	371.936	174.932	184.008	159.09	178.054	170.703	117.732
NUDT9	114.403	70.53	57.3585	69.544	108.275	96.2957	77.047	48.0148	135.618	124.186	47.536	62.8695	90.3918	78.8748	53.783	54.7035
AMACR	4.51589	3.06652	3.58491	6.20929	9.38798	9.02773	7.16716	8.00246	5.75735	3.10464	5.70432	4.60021	7.23135	4.68563	7.01517	3.56762
VPS13D	121.929	110.395	43.0189	57.1255	116.411	100.509	84.2142	52.8163	178.478	145.918	93.1705	52.1357	88.2224	110.893	74.8285	59.4604
NUDT6	12.0424	8.43293	14.3396	13.6604	7.51038	13.8425	10.7507	9.60296	15.3529	9.93486	3.80288	15.334	5.78508	7.02845	9.35356	9.51366
DMAC2	94.332	71.2966	77.0755	90.6556	83.8659	93.2865	105.716	78.4241	99.7941	116.114	62.7475	55.2025	86.053	87.4652	44.4294	82.0553
MRM2	72.2543	72.0632	55.566	84.4463	80.1107	77.6384	77.047	59.2182	131.14	114.251	60.8461	56.7359	67.2515	76.532	49.1062	60.6496
BAK1	55.696	55.1974	41.2264	69.544	57.5796	71.0181	85.1101	64.0197	95.3161	85.0673	51.3389	42.9353	65.8053	81.2176	65.4749	72.5416
DHODH	19.5689	18.3991	17.9245	24.8372	25.6605	27.685	27.7728	24.0074	15.9926	20.4907	11.4086	9.20041	28.9254	17.1807	18.7071	29.7302
MAOB	0.501766	0.76663	1.79245	1.24186	0.625865	0.601848	3.58358	1.60049	0.639706	0.620929	1.90144	1.5334	0.723135	2.34282	2.33839	1.18921
MGST3	690.43	404.014	383.585	493.018	567.034	346.063	490.951	392.121	1022.25	823.352	517.192	558.158	541.628	590.39	285.284	348.438
ACP6	38.1342	23.7655	30.4717	14.9023	63.8382	38.5183	38.5235	25.6079	19.8309	24.8372	26.6202	24.5344	23.8634	35.9232	16.3687	17.8381
MRPL48	97.3426	101.962	95	90.6556	136.439	120.37	128.113	94.4291	69.0882	88.7928	95.072	64.4029	82.4374	88.2461	63.1366	103.461
AGXT	0.501766	0.76663	1.79245	1.24186	0.625865	0.601848	0.895895	1.60049	1.27941	0.620929	1.90144	1.5334	0.723135	0.780939	2.33839	1.18921
CYB5R3	182.141	141.06	107.547	106.8	149.582	143.24	130.801	84.8261	642.904	346.478	129.298	177.875	291.423	188.206	51.4446	112.975
DDX28	55.696	58.2639	41.2264	52.158	63.8382	60.7867	68.0881	60.8187	69.7279	63.9557	53.2403	38.3351	40.4955	46.8563	23.3839	58.2711
PNKD	179.632	147.96	170.283	176.344	176.494	169.119	232.037	166.451	383.823	218.567	167.327	182.475	206.093	191.33	126.273	179.57
MICU3	70.749	40.6314	28.6792	31.0464	88.247	53.5645	54.6496	22.4069	18.5515	21.7325	24.7187	16.8674	36.1567	35.1423	39.7526	35.6762
BNIP3	136.982	113.461	100.377	95.6231	175.242	141.434	146.031	107.233	89.5588	76.3743	93.1705	102.738	87.4993	114.017	98.2124	148.651
MTX3	48.6713	59.7972	32.2642	39.7394	77.6073	62.5922	52.8578	30.4094	63.9706	38.4976	43.7331	18.4008	55.6814	34.3613	28.0607	39.2438
MUTYH	41.6466	49.0643	32.2642	38.4976	62.5865	60.1848	65.4004	32.0099	31.3456	31.0464	47.536	21.4676	29.6485	24.2091	18.7071	42.8115
GTPBP6	139.491	145.66	138.019	147.781	176.494	188.98	208.744	116.836	122.823	150.265	89.3677	118.072	111.363	128.855	95.874	146.272
OCIAD1	513.808	485.277	406.887	468.18	540.122	502.543	630.71	470.545	523.279	564.424	323.245	397.151	503.302	507.61	381.158	501.845
METTL8	69.7455	80.4962	55.566	62.0929	92.628	81.8514	77.9429	54.4168	76.7647	83.8254	62.7475	42.9353	49.8963	52.3229	53.783	41.6222
SMIM20	122.431	120.361	75.283	104.316	148.956	133.61	151.406	91.2281	110.029	125.428	96.9734	119.605	118.594	78.0939	81.8437	126.056
RPUSD4	71.7525	52.1309	46.6038	44.7069	60.7089	68.0089	91.3813	33.6103	59.4926	67.0603	43.7331	32.2014	51.3426	50.761	37.4143	55.8927
SMIM8	106.876	93.5289	87.8302	103.074	114.533	118.564	148.719	91.2281	88.9191	89.4138	93.1705	76.6701	73.7597	94.4936	60.7982	91.5689
NME6	125.943	96.5954	62.7359	108.042	147.704	143.24	133.488	83.2256	118.346	89.4138	85.5648	50.6023	101.239	103.084	51.4446	95.1366
FKBP8	290.021	335.017	453.491	515.371	293.531	296.711	510.66	516.959	348	307.36	437.331	435.486	291.423	358.451	385.835	526.819
NLRX1	15.053	8.43293	17.9245	8.693	10.0138	10.2314	13.4384	12.8039	24.3088	15.5232	24.7187	9.20041	8.67762	8.59033	9.35356	11.8921
FOXRED1	52.1837	45.9978	35.8491	50.9162	60.7089	41.5275	52.8578	28.8089	46.6985	58.9882	24.7187	35.2682	41.9418	53.1038	42.091	54.7035
TFB2M	43.1519	42.9313	39.434	45.9487	54.4503	49.9534	61.8168	33.6103	42.8603	62.7138	47.536	33.7348	33.2642	40.6088	35.0759	44.0007
PPM1K	310.091	378.715	252.736	296.804	391.792	560.923	509.764	252.878	154.169	200.56	304.23	190.142	235.742	356.889	318.021	331.789
ATP5MC2	1433.55	1617.59	1338.96	1527.49	2007.15	1859.11	2054.29	1480.46	1527.62	1415.1	1344.32	1421.46	1616.93	1304.95	1213.62	1801.65
MT-ND1	20664.2	21523.1	19399.7	19535.7	19943.2	22848	27705.6	17499.8	27447.2	25099.8	16181.3	20907.9	22632.7	20192.7	12250.8	22291.7
TAZ	70.2472	65.9302	68.1132	78.237	94.5056	68.6107	92.2772	59.2182	81.2426	54.6417	76.0576	59.8027	65.0821	49.9801	42.091	70.1632
MSRB3	2.50883	0.76663	3.58491	3.72557	0.625865	2.40739	3.58358	1.60049	5.75735	2.48372	1.90144	1.5334	3.61567	1.56188	2.33839	1.18921
ACOT11	21.5759	16.0992	3.58491	6.20929	2.50346	6.01848	5.37537	4.80148	62.0514	55.2627	11.4086	19.9342	30.3717	13.276	4.67678	3.56762
NIPSNAP3B	4.51589	4.59978	8.96226	1.24186	1.25173	4.21294	5.37537	4.80148	4.47794	3.72557	3.80288	3.0668	5.78508	3.12376	9.35356	2.37841
NTHL1	38.1342	21.4656	30.4717	44.7069	46.9399	52.3608	51.066	46.4143	23.0294	25.4581	26.6202	29.1346	21.694	38.266	32.7375	36.8654
MARCHF5	102.36	109.628	66.3208	91.8975	115.785	110.74	114.675	70.4217	146.493	122.944	98.8749	98.1377	89.6687	123.388	81.8437	123.678
SFXN4	30.106	26.0654	23.3019	42.2232	38.1778	40.9257	56.4414	30.4094	56.9338	44.086	20.9158	33.7348	39.7724	17.1807	21.0455	49.9467
TRMT5	41.6466	45.9978	16.1321	19.8697	41.933	29.4906	26.8769	19.2059	96.5955	72.0278	15.2115	26.0678	48.45	21.0854	18.7071	27.3518
SLC25A6	1193.2	1254.97	1247.55	1162.38	1861.95	1717.07	2355.31	1206.77	1230.15	999.075	1108.54	1211.39	1354.43	1120.65	1269.75	2094.19
SLC25A52	0.501766	0.76663	1.79245	1.24186	0.625865	0.601848	0.895895	1.60049	0.639706	0.620929	1.90144	1.5334	1.44627	0.780939	2.33839	1.18921
OGG1	75.7667	68.9967	57.3585	64.5766	61.9606	80.0458	84.2142	56.0172	102.993	122.944	49.4374	50.6023	88.2224	78.8748	53.783	63.028
ACOD1	0.501766	0.76663	1.79245	1.24186	3.75519	8.42588	4.47948	3.20099	0.639706	0.620929	1.90144	1.5334	2.1694	39.0469	2.33839	28.541
QTRT1	50.1766	58.2639	57.3585	36.0139	82.6142	67.407	74.3593	56.0172	54.375	47.8115	32.3245	41.4019	42.665	35.1423	58.4598	80.8661
AIFM2	24.5865	21.4656	16.1321	14.9023	20.6535	24.6758	21.5015	16.0049	51.1764	45.3278	11.4086	46.0021	52.0657	39.0469	18.7071	33.2978
PRDX2	404.423	404.781	423.019	381.25	731.01	621.108	864.539	449.738	157.368	223.534	325.146	334.282	418.695	443.573	411.557	814.607
FBXL4	94.332	81.2628	50.1887	85.6882	90.1246	78.8421	90.4854	52.8163	133.059	103.695	49.4374	55.2025	76.6523	85.1223	44.4294	72.5416
GPAM	25.0883	24.5322	17.9245	19.8697	16.2725	28.8887	19.7097	16.0049	39.6617	29.8046	13.3101	10.7338	20.9709	15.6188	7.01517	17.8381
RMDN3	42.1483	32.9651	25.0943	42.2232	46.314	39.1201	43.8989	40.0123	90.8382	96.8649	17.113	44.4687	57.1276	54.6657	39.7526	30.9194
ATP5MD	1151.55	1033.42	831.698	607.268	1187.27	1002.08	546.496	734.626	1240.39	1486.5	863.254	915.441	1070.24	1188.59	724.901	910.933
PET117	62.7207	60.5638	34.0566	38.4976	84.4918	70.4163	48.3784	32.0099	56.9338	71.4068	19.0144	29.1346	44.1112	56.2276	30.3991	38.0546
MAOA	0.501766	0.76663	1.79245	1.24186	0.625865	2.40739	2.68769	3.20099	23.6691	20.4907	3.80288	4.60021	13.7396	15.6188	2.33839	2.37841
C15orf61	95.3355	93.5289	102.17	89.4138	149.582	120.37	134.384	94.4291	97.2352	63.9557	72.2547	56.7359	77.3754	71.0654	72.4901	90.3797
POLQ	1.5053	1.53326	3.58491	1.24186	1.8776	1.80555	6.27127	3.20099	6.39706	3.10464	1.90144	4.60021	4.33881	2.34282	2.33839	2.37841
BCO2	9.53355	10.7328	16.1321	18.6279	8.13625	12.6388	13.4384	4.80148	9.59558	18.6279	11.4086	16.8674	7.95448	9.37127	9.35356	11.8921
IFI27	2.00706	2.29989	3.58491	1.24186	6.88452	29.4906	8.06306	3.20099	1.91912	2.48372	3.80288	3.0668	7.23135	3.12376	4.67678	13.0813
CRYZ	34.6218	30.6652	39.434	45.9487	40.6812	37.9164	54.6496	48.0148	55.6544	76.9952	26.6202	15.334	37.603	49.9801	14.0303	29.7302
PYCR1	3.0106	4.59978	5.37736	9.93486	21.2794	13.2407	7.16716	4.80148	1.27941	0.620929	1.90144	7.66701	7.95448	3.12376	11.692	23.7841
TMLHE	28.6007	16.0992	21.5094	24.8372	19.4018	19.2591	23.2933	22.4069	31.9853	27.3209	19.0144	13.8006	20.9709	10.1522	7.01517	9.51366
TOMM20	813.363	806.495	665	701.65	937.546	935.272	1041.03	672.207	736.301	705.375	526.699	607.227	753.506	663.798	486.385	883.581
YRDC	87.3073	90.4624	91.4151	78.237	80.7366	96.8976	90.4854	52.8163	95.3161	127.911	41.8317	88.9373	115.702	136.664	32.7375	102.272
COA7	33.1166	21.4656	34.0566	18.6279	30.6674	22.8702	28.6687	11.2034	62.0514	55.8836	30.423	30.668	31.8179	17.1807	21.0455	22.5949
DHRS2	1.5053	7.6663	1.79245	1.24186	3.12933	9.62957	1.79179	1.60049	0.639706	6.20929	1.90144	4.60021	10.847	19.5235	11.692	11.8921
MMAA	24.0848	28.3653	10.7547	33.5302	24.4087	31.2961	26.8769	22.4069	44.1397	47.1906	24.7187	12.2672	33.9873	21.0854	30.3991	30.9194
MIEF1	160.063	121.128	73.4906	110.525	147.078	118.564	119.154	88.0271	237.331	224.776	87.4662	78.2035	170.66	102.303	86.5205	77.2985
C15orf48	703.476	695.334	453.491	113.009	661.539	672.866	1259.63	883.472	2340.68	2686.76	125.495	4178.52	5187.05	5803.94	1311.84	3314.32
LIG3	70.2472	69.7634	50.1887	44.7069	95.1315	69.2126	65.4004	44.8138	63.3309	63.3347	34.2259	38.3351	60.7433	78.8748	37.4143	73.7308
BNIP3L	395.392	348.05	270.66	294.32	369.26	308.146	394.194	296.091	939.727	507.92	266.202	369.55	428.096	417.021	236.177	373.411
FASTKD5	79.7808	65.9302	57.3585	59.6092	78.859	78.2403	77.9429	68.8212	85.0808	76.3743	57.0432	65.9363	85.3299	74.1892	39.7526	101.083
PARK7	992.493	832.56	890.849	869.3	984.486	881.106	1232.75	808.249	1024.17	1369.15	650.292	982.911	1026.13	1012.88	708.532	1309.32
COA1	224.791	252.221	216.887	187.521	329.205	299.72	325.21	192.059	160.566	176.965	188.243	159.474	203.201	205.387	208.117	250.923
MT-ND4L	1289.54	1787.78	781.509	557.594	1694.84	1690.59	446.156	894.675	2473.1	1747.91	777.689	1036.58	2589.55	1542.35	673.457	1048.88
SIRT4	7.52649	9.96619	17.9245	3.72557	16.8984	9.62957	15.2302	9.60296	5.11764	6.20929	11.4086	4.60021	6.50821	9.37127	9.35356	11.8921
UQCC2	174.113	168.659	114.717	122.944	222.808	170.323	171.116	128.039	225.176	188.762	112.185	180.941	162.705	133.541	137.965	240.22
USP30	13.0459	16.0992	12.5472	18.6279	12.5173	13.2407	14.3343	17.6054	28.7868	20.4907	9.5072	10.7338	12.2933	14.0569	7.01517	4.75683
PDE12	127.95	122.661	68.1132	95.6231	147.078	136.62	117.362	92.8286	211.743	191.246	85.5648	122.672	151.858	121.046	67.8133	102.272
NME3	215.258	266.021	197.17	221.051	286.02	318.378	389.714	248.076	226.456	204.286	192.045	228.477	252.374	235.844	217.47	394.817
DHX30	152.035	134.16	127.264	113.009	170.235	175.138	125.425	124.838	207.265	168.893	119.791	139.54	173.552	160.092	144.98	142.705
METTL15	39.6395	44.4646	59.1509	62.0929	53.1985	48.7497	56.4414	80.0246	48.6176	37.8767	55.1417	55.2025	57.1276	42.9516	49.1062	53.5143
CYP24A1	0.501766	0.76663	1.79245	1.24186	0.625865	1.2037	0.895895	1.60049	0.639706	0.620929	1.90144	1.5334	1.44627	0.780939	2.33839	1.18921
NOCT	12.0424	17.6325	25.0943	16.1442	17.5242	18.6573	13.4384	14.4044	6.39706	4.3465	7.60576	9.20041	5.06194	17.1807	7.01517	9.51366
PANK2	155.547	203.157	118.302	180.069	157.718	215.462	205.16	156.848	191.272	203.665	119.791	113.472	151.135	219.444	112.243	134.38
CA5A	3.0106	4.59978	1.79245	1.24186	3.12933	2.40739	2.68769	1.60049	1.27941	9.93486	1.90144	1.5334	0.723135	6.24751	7.01517	2.37841
NT5DC2	137.986	51.3642	48.3962	54.6417	16.2725	27.0832	34.9399	33.6103	398.537	376.283	83.6633	108.872	223.449	103.865	11.692	57.0819
ATAD3B	39.1377	39.8648	35.8491	21.1116	41.933	33.1017	50.1701	22.4069	55.0147	49.0534	39.9302	35.2682	35.4336	35.1423	25.7223	24.9733
TRUB2	80.7843	75.1298	51.9811	50.9162	102.642	85.4625	78.8388	40.0123	74.2058	67.6813	49.4374	47.5355	70.1441	70.2845	39.7526	70.1632
PRKACA	143.003	101.962	60.9434	69.544	90.7504	92.6846	60.025	56.0172	351.198	276.934	43.7331	99.6711	140.288	100.741	42.091	70.1632
COMTD1	56.1978	43.6979	37.6415	64.5766	61.9606	56.5737	58.2332	40.0123	77.4044	45.9487	53.2403	58.2693	35.4336	49.1992	63.1366	63.028
CPT1C	1.00353	0.76663	3.58491	1.24186	1.25173	1.80555	1.79179	1.60049	1.27941	1.24186	1.90144	1.5334	1.44627	0.780939	4.67678	1.18921
C3orf33	7.52649	11.4995	8.96226	4.96743	8.13625	11.4351	6.27127	8.00246	4.47794	4.96743	15.2115	10.7338	7.23135	4.68563	4.67678	5.94604
MIGA2	51.6819	39.8648	53.7736	42.2232	66.3417	51.759	45.6907	36.8113	52.4559	50.9162	11.4086	27.6012	48.45	42.1707	49.1062	30.9194
SND1	219.773	165.592	111.132	120.46	140.82	134.212	142.447	100.831	356.316	275.692	115.988	157.94	186.569	121.046	121.596	142.705
GLUD2	0.501766	0.76663	3.58491	2.48372	1.25173	0.601848	0.895895	1.60049	1.27941	0.620929	1.90144	1.5334	0.723135	0.780939	2.33839	1.18921
HPDL	1.5053	0.76663	7.16981	4.96743	1.8776	4.21294	2.68769	1.60049	1.27941	0.620929	3.80288	1.5334	1.44627	0.780939	4.67678	4.75683
ANGEL2	112.396	102.728	69.9057	93.1393	114.533	131.805	136.176	75.2232	125.382	116.735	77.959	110.405	96.9001	94.4936	102.889	93.9474
UQCC3	106.374	85.096	111.132	135.363	102.016	114.351	140.656	84.8261	105.551	120.46	70.3533	85.8705	84.6068	116.36	102.889	103.461
PRDX4	102.36	87.3959	109.34	90.6556	118.914	123.981	164.845	92.8286	122.823	90.0347	76.0576	98.1377	116.425	85.1223	86.5205	177.192
CDK5RAP1	98.3461	88.9291	71.6981	73.2696	108.275	102.314	103.028	70.4217	69.7279	89.4138	47.536	35.2682	73.0366	99.1792	51.4446	77.2985
PAICS	94.332	97.362	68.1132	89.4138	200.277	153.471	147.823	105.633	99.1544	116.114	68.4518	70.5365	135.226	110.112	79.5053	164.111
MGARP	2.00706	3.06652	1.79245	1.24186	1.25173	0.601848	2.68769	4.80148	0.639706	0.620929	1.90144	1.5334	1.44627	1.56188	2.33839	3.56762
HDHD3	58.2048	49.0643	35.8491	63.3347	69.471	54.1664	63.6086	43.2133	22.3897	25.4581	43.7331	24.5344	46.2806	41.3898	44.4294	65.4064
AGPAT4	26.5936	24.5322	10.7547	27.3209	20.6535	33.1017	38.5235	24.0074	54.375	40.9813	28.5216	15.334	41.2187	90.5889	28.0607	35.6762
RCC1L	62.219	50.5976	57.3585	59.6092	65.09	65.6015	66.2963	36.8113	99.1544	90.6556	24.7187	38.3351	81.7142	77.313	51.4446	60.6496
FAM185A	9.03179	12.2661	14.3396	21.1116	9.38798	8.42588	17.9179	12.8039	14.7132	11.7976	9.5072	6.13361	11.5702	8.59033	28.0607	11.8921
PMAIP1	70.749	71.2966	43.0189	50.9162	103.268	111.342	118.258	80.0246	30.0662	52.779	38.0288	33.7348	55.6814	103.865	93.5356	126.056
TDRKH	25.5901	19.9324	14.3396	7.45115	21.2794	15.0462	17.022	3.20099	23.0294	17.386	9.5072	16.8674	10.1239	14.8378	18.7071	10.7029
SLC8B1	115.406	105.028	51.9811	86.93	145.827	131.805	107.507	65.6202	172.721	103.695	81.7619	70.5365	102.685	80.4367	70.1517	90.3797
CYP27B1	7.02472	4.59978	1.79245	3.72557	6.88452	8.42588	24.1892	19.2059	10.875	18.6279	1.90144	12.2672	64.359	28.1138	11.692	21.4057
POLG2	64.226	72.8299	66.3208	69.544	84.4918	87.8699	64.5045	49.6153	56.9338	60.851	49.4374	56.7359	54.9582	49.9801	44.4294	46.3791
THEM5	0.501766	0.76663	1.79245	1.24186	0.625865	1.2037	0.895895	1.60049	0.639706	0.620929	1.90144	1.5334	0.723135	0.780939	2.33839	1.18921
BIK	9.03179	9.96619	3.58491	2.48372	11.8914	6.62033	12.5425	8.00246	3.19853	3.72557	9.5072	7.66701	12.2933	4.68563	9.35356	10.7029
MTERF1	68.7419	65.1636	43.0189	69.544	72.6003	83.0551	93.1731	80.0246	59.4926	68.3022	55.1417	41.4019	70.1441	74.9701	44.4294	63.028
MTFR2	4.01413	2.29989	5.37736	3.72557	3.75519	3.00924	1.79179	3.20099	9.59558	3.72557	3.80288	4.60021	2.89254	1.56188	2.33839	4.75683
GPX4	1704.5	1361.54	1319.25	1148.72	1231.7	1068.28	1554.38	963.497	3346.94	3058.7	1298.68	2663.52	1978.5	1772.73	968.094	1457.97
TOMM20L	1.00353	0.76663	1.79245	1.24186	0.625865	0.601848	1.79179	1.60049	0.639706	1.24186	1.90144	1.5334	0.723135	0.780939	2.33839	1.18921
COMT	241.349	254.521	184.623	187.521	172.113	195.601	197.993	140.843	560.382	474.39	144.509	253.011	184.399	196.797	116.92	178.381
SPATA20	18.0636	19.1658	10.7547	9.93486	12.5173	14.4444	15.2302	19.2059	8.31617	41.6022	24.7187	12.2672	4.33881	10.9331	14.0303	7.13524
OXCT2	1.00353	0.76663	1.79245	3.72557	1.25173	1.2037	1.79179	1.60049	0.639706	1.24186	1.90144	1.5334	1.44627	1.56188	2.33839	1.18921
CCDC127	95.3355	81.2628	80.6604	63.3347	103.268	89.6754	71.6716	62.4192	97.2352	85.6882	41.8317	56.7359	92.5613	101.522	37.4143	63.028
CRY1	52.6854	65.1636	53.7736	60.851	69.471	51.1571	66.2963	54.4168	39.6617	50.9162	60.8461	36.8017	46.2806	50.761	51.4446	35.6762
ACSM2B	0.501766	1.53326	1.79245	1.24186	0.625865	0.601848	0.895895	1.60049	0.639706	0.620929	1.90144	1.5334	0.723135	0.780939	4.67678	1.18921
MYO19	82.2896	71.2966	69.9057	68.3022	76.3555	67.407	56.4414	49.6153	75.4853	67.6813	41.8317	47.5355	60.0202	59.3514	42.091	52.3251
MGME1	73.2578	44.4646	37.6415	63.3347	46.9399	52.9627	60.9209	51.2158	113.228	63.9557	34.2259	18.4008	63.6359	49.1992	35.0759	35.6762
SEPTIN4	6.02119	3.83315	1.79245	4.96743	2.50346	4.21294	3.58358	1.60049	3.83823	4.3465	1.90144	1.5334	1.44627	3.90469	4.67678	2.37841
EFHD1	3.51236	4.59978	1.79245	1.24186	1.25173	1.80555	1.79179	1.60049	1.91912	0.620929	3.80288	3.0668	0.723135	3.12376	4.67678	3.56762
RAB5IF	493.738	345.75	342.358	366.348	317.314	337.637	344.024	283.287	669.132	821.489	334.653	461.554	468.591	528.696	259.561	382.925
SPTLC2	95.3355	102.728	60.9434	95.6231	85.7435	103.518	83.3183	64.0197	227.735	135.363	62.7475	61.3361	120.04	107.77	67.8133	59.4604
DMAC1	161.569	151.793	118.302	146.539	257.231	208.24	205.16	108.834	193.831	136.604	138.805	124.206	154.751	137.445	144.98	208.111
NEU4	0.501766	0.76663	1.79245	1.24186	0.625865	1.80555	0.895895	1.60049	1.27941	0.620929	1.90144	3.0668	1.44627	4.68563	2.33839	1.18921
CASP9	19.0671	9.96619	19.717	27.3209	21.9053	13.8425	14.3343	12.8039	19.1912	31.6674	9.5072	16.8674	17.3552	25.771	18.7071	17.8381
AGK	42.6501	40.6314	30.4717	45.9487	48.8175	48.1479	57.3373	49.6153	37.1029	45.9487	26.6202	30.668	47.0038	43.7326	42.091	40.433
DUS2	28.6007	21.4656	17.9245	28.5627	23.157	25.8795	30.4604	22.4069	44.1397	32.9092	19.0144	24.5344	16.6321	15.6188	11.692	13.0813
PLD6	22.5795	20.699	14.3396	14.9023	44.4364	32.4998	36.7317	11.2034	14.0735	11.7976	24.7187	13.8006	25.3097	17.9616	25.7223	21.4057
TOMM34	20.0706	26.0654	34.0566	24.8372	28.7898	43.9349	40.3153	20.8064	48.6176	44.7069	19.0144	19.9342	49.1732	39.0469	14.0303	26.1626
PLSCR3	1.5053	3.83315	1.79245	2.48372	4.38106	6.62033	1.79179	3.20099	1.91912	1.86279	3.80288	1.5334	2.89254	3.12376	4.67678	2.37841
NDUFB1	852.5	725.999	512.642	322.883	959.451	651.2	249.059	440.135	1099.01	1043.78	621.771	571.959	945.86	686.445	416.234	562.495
ATP5MF-PTCD1	0.501766	0.76663	1.79245	1.24186	0.625865	3.00924	0.895895	1.60049	0.639706	1.24186	1.90144	3.0668	0.723135	0.780939	2.33839	2.37841
CASP8	361.773	401.714	250.943	309.223	554.516	573.562	434.509	313.697	200.228	238.437	287.117	210.076	258.159	320.966	334.39	286.599
EXD2	18.0636	13.7993	5.37736	14.9023	20.0277	13.2407	17.022	6.40197	26.8676	21.7325	13.3101	18.4008	20.2478	13.276	4.67678	13.0813
ARMC10	140.996	111.161	105.755	110.525	133.935	137.823	145.135	105.633	180.397	154.611	136.904	113.472	124.379	116.36	98.2124	140.326
MIEF2	32.113	29.132	26.8868	22.3534	35.6743	28.8887	34.9399	25.6079	26.2279	22.9744	20.9158	21.4676	18.8015	27.3329	11.692	21.4057
THG1L	64.226	42.1647	35.8491	38.4976	58.8313	52.3608	67.1922	43.2133	45.4191	50.9162	43.7331	24.5344	36.1567	42.9516	25.7223	28.541
GOLPH3	186.155	151.793	107.547	149.023	146.452	139.027	147.823	91.2281	440.117	313.569	131.199	159.474	206.093	192.892	126.273	116.542
PREPL	131.964	131.86	71.6981	90.6556	157.092	137.823	108.403	83.2256	184.235	175.102	93.1705	92.0041	124.379	118.703	98.2124	74.92
FASTKD3	31.6113	26.8321	16.1321	22.3534	31.9191	32.4998	46.5866	28.8089	47.3382	57.7464	34.2259	36.8017	36.8799	38.266	21.0455	22.5949
CEP89	41.1448	45.9978	32.2642	32.2883	67.5934	56.5737	43.003	35.2108	44.1397	37.2557	30.423	32.2014	41.9418	46.8563	18.7071	44.0007
GPAT2	7.52649	12.2661	8.96226	4.96743	11.2656	10.2314	9.85485	6.40197	37.7426	9.93486	5.70432	12.2672	33.2642	7.02845	9.35356	5.94604
NBR1	271.455	218.49	182.83	212.358	215.298	213.656	220.39	150.446	490.654	414.781	212.961	202.409	316.01	231.939	163.687	185.516
BOK	1.00353	1.53326	5.37736	7.45115	0.625865	0.601848	8.95895	1.60049	0.639706	1.86279	1.90144	1.5334	3.61567	3.12376	2.33839	1.18921
FKBP10	1.00353	1.53326	1.79245	1.24186	1.25173	0.601848	0.895895	1.60049	0.639706	1.24186	1.90144	1.5334	1.44627	1.56188	2.33839	1.18921
SETD9	20.0706	21.4656	30.4717	12.4186	16.2725	24.0739	21.5015	8.00246	52.4559	46.5697	28.5216	9.20041	29.6485	32.0185	18.7071	9.51366
CSKMT	105.371	107.328	78.8679	38.4976	247.843	187.175	80.6306	52.8163	81.8823	73.2696	51.3389	24.5344	131.611	90.5889	58.4598	63.028
MIGA1	152.035	146.426	98.5849	75.7533	170.861	130.601	113.779	105.633	165.044	141.572	93.1705	104.271	133.78	124.95	88.8589	77.2985
RPIA	107.88	105.028	111.132	111.767	181.501	142.036	137.072	107.233	95.9558	106.8	89.3677	121.139	112.086	95.2745	121.596	165.3
BBC3	108.883	88.1625	86.0377	135.363	204.032	101.111	138.864	97.6301	93.397	92.5184	68.4518	69.0031	87.4993	131.198	100.551	89.1905
BAD	63.2225	75.1298	100.377	78.237	78.2331	74.0274	101.236	91.2281	77.4044	85.0673	60.8461	52.1357	72.3135	81.9986	53.783	97.515
BCL2A1	84.7984	88.1625	109.34	79.4789	54.4503	98.1013	102.132	78.4241	221.978	135.983	79.8605	318.948	464.976	342.832	70.1517	143.894
BCL2L2	20.5724	13.0327	16.1321	12.4186	7.51038	14.4444	14.3343	9.60296	67.8088	57.7464	11.4086	15.334	34.7105	35.9232	16.3687	17.8381
CASP3	118.417	134.16	87.8302	96.8649	108.275	101.712	120.946	97.6301	196.39	155.853	93.1705	88.9373	128.718	136.664	79.5053	127.245
DMPK	6.52296	13.0327	3.58491	12.4186	5.63279	11.4351	8.06306	9.60296	0.639706	6.83022	5.70432	3.0668	5.06194	5.46657	4.67678	5.94604
DNA2	7.02472	8.43293	5.37736	6.20929	4.38106	9.62957	6.27127	11.2034	6.39706	6.20929	3.80288	1.5334	7.95448	7.80939	7.01517	4.75683
MT-ND6	1100.87	953.688	543.113	630.864	1413.2	1295.78	989.069	673.807	882.154	842.601	545.713	527.49	1200.4	962.898	437.279	734.93
PRKN	5.01766	3.06652	3.58491	4.96743	4.38106	3.00924	3.58358	4.80148	2.55882	4.3465	5.70432	1.5334	2.89254	3.90469	4.67678	2.37841
ALKBH1	32.113	27.5987	26.8868	18.6279	34.4226	31.898	36.7317	38.4118	43.5	39.7394	19.0144	24.5344	39.0493	29.6757	25.7223	30.9194
PICK1	25.5901	26.0654	14.3396	31.0464	25.0346	22.2684	31.3563	20.8064	20.4706	27.9418	22.8173	16.8674	18.0784	26.5519	25.7223	21.4057
BCL2L10	1.5053	0.76663	1.79245	1.24186	1.25173	0.601848	0.895895	4.80148	0.639706	0.620929	1.90144	1.5334	0.723135	1.56188	2.33839	2.37841
AKAP10	170.6	144.126	102.17	116.735	145.201	140.231	109.299	110.434	276.993	238.437	64.6489	101.205	130.164	151.502	67.8133	118.921
STYXL1	92.3249	72.0632	59.1509	52.158	49.4433	59.583	60.025	36.8113	158.007	193.73	60.8461	92.0041	109.916	92.9317	39.7526	55.8927
NSUN2	74.2614	75.1298	51.9811	57.1255	78.859	71.62	74.3593	59.2182	126.662	93.7603	36.1274	46.0021	91.8381	71.0654	49.1062	59.4604
ADCY10	1.5053	1.53326	1.79245	1.24186	1.25173	1.2037	0.895895	1.60049	1.91912	1.24186	1.90144	1.5334	1.44627	1.56188	2.33839	1.18921
SPHK2	83.7949	85.096	80.6604	68.3022	121.418	85.4625	64.5045	49.6153	63.9706	70.165	58.9446	52.1357	75.9292	85.9033	56.1214	77.2985
NSUN3	54.1907	62.8637	43.0189	64.5766	46.314	65.6015	57.3373	51.2158	88.2794	80.0998	55.1417	56.7359	58.5739	60.9132	67.8133	44.0007
PABPC5	0.501766	0.76663	1.79245	1.24186	0.625865	0.601848	0.895895	1.60049	0.639706	1.24186	1.90144	1.5334	0.723135	0.780939	2.33839	1.18921
PRSS35	4.51589	9.96619	3.58491	13.6604	5.00692	19.861	7.16716	1.60049	0.639706	2.48372	1.90144	1.5334	2.1694	3.12376	2.33839	2.37841
PRIMPOL	27.5971	36.7983	21.5094	39.7394	28.7898	30.6943	32.2522	32.0099	35.8235	36.6348	26.6202	30.668	28.9254	22.6472	21.0455	21.4057
SERAC1	29.6042	24.5322	21.5094	11.1767	25.6605	16.8518	19.7097	17.6054	85.0808	50.9162	15.2115	18.4008	33.9873	32.7994	18.7071	20.2165
STX17	131.964	129.561	87.8302	99.3486	150.833	156.481	147.823	105.633	99.7941	92.5184	98.8749	81.2703	95.4538	107.77	81.8437	111.785
TRMT61B	46.1625	42.9313	35.8491	43.465	62.5865	48.7497	60.9209	54.4168	44.1397	49.0534	36.1274	46.0021	44.8344	39.8279	46.7678	49.9467
PDE2A	0.501766	0.76663	1.79245	1.24186	0.625865	0.601848	0.895895	1.60049	1.91912	1.86279	1.90144	1.5334	0.723135	0.780939	2.33839	1.18921
PLGRKT	142	113.461	100.377	144.056	181.501	129.999	172.012	128.039	211.103	178.207	91.2691	171.741	192.354	138.226	81.8437	177.192
ETFBKMT	25.5901	31.4318	12.5472	14.9023	25.6605	34.3054	17.9179	24.0074	30.7059	22.3534	19.0144	13.8006	33.2642	21.8663	28.0607	11.8921
RTL10	63.7243	58.2639	26.8868	44.7069	56.3279	55.3701	59.1291	57.6177	60.772	57.1255	41.8317	49.0689	63.6359	45.2945	49.1062	80.8661
SPIRE1	31.6113	24.5322	21.5094	3.72557	12.5173	10.2314	14.3343	4.80148	177.838	68.9231	34.2259	42.9353	59.2971	21.8663	4.67678	23.7841
C2orf69	110.89	80.4962	78.8679	70.7859	107.649	98.1013	103.924	60.8187	113.228	106.179	68.4518	56.7359	96.1769	83.5605	39.7526	70.1632
ARMCX2	17.06	16.0992	8.96226	14.9023	15.6466	19.2591	11.6466	12.8039	5.75735	4.96743	9.5072	16.8674	15.1858	12.495	14.0303	21.4057
ARMCX1	11.5406	3.06652	5.37736	2.48372	6.88452	7.82403	7.16716	3.20099	17.9118	10.5558	1.90144	13.8006	10.1239	3.12376	4.67678	9.51366
POLB	47.6678	49.0643	26.8868	34.772	50.0692	56.5737	32.2522	20.8064	52.4559	42.8441	30.423	23.001	35.4336	32.7994	25.7223	26.1626
SNAP29	141.498	123.427	78.8679	124.186	108.901	111.944	139.76	99.2305	226.456	192.488	77.959	121.139	136.672	149.159	70.1517	122.488
ARMCX3	204.219	185.525	125.472	137.846	214.046	199.212	170.22	102.432	224.537	199.939	148.312	168.674	190.908	172.587	114.581	165.3
ARMCX6	84.7984	88.1625	60.9434	63.3347	108.901	108.333	127.217	91.2281	88.9191	58.3673	68.4518	70.5365	72.3135	75.7511	67.8133	103.461
METTL4	101.858	103.495	75.283	89.4138	112.656	116.157	117.362	62.4192	57.5735	65.8185	83.6633	36.8017	80.268	79.6558	81.8437	70.1632
NAT8L	1.5053	0.76663	3.58491	1.24186	0.625865	0.601848	0.895895	1.60049	1.91912	4.3465	3.80288	1.5334	2.1694	0.780939	2.33839	1.18921
MCCD1	1.00353	0.76663	1.79245	1.24186	0.625865	0.601848	0.895895	1.60049	0.639706	0.620929	1.90144	1.5334	0.723135	0.780939	2.33839	1.18921
PIGBOS1	145.512	134.927	116.509	131.637	137.69	129.397	150.51	105.633	157.368	168.272	112.185	116.539	114.978	126.512	74.8285	114.164
HTD2	0.501766	0.76663	1.79245	1.24186	0.625865	0.601848	0.895895	1.60049	0.639706	1.24186	1.90144	1.5334	1.44627	1.56188	2.33839	1.18921
