# Supplementary material for: Peripheral blood mononuclear cell mitochondrial dysfunction in acute alcohol‐associated hepatitis
Source: Clin Transl Med. 2023 May 25;13(5):e1276. doi: 10.1002/ctm2.1276 (PMC10212276; doi:10.1002/ctm2.1276)
Supplement: Supplementary file 16 — Supplementary information [file CTM2-13-e1276-s008.xls]

## Sheet: ETC_Heatmap
	pbmc_01_HC_B	pbmc_05_HC_B	pbmc_09_HC_B	pbmc_13_HC_B	pbmc_02_HC_L	pbmc_06_HC_L	pbmc_10_HC_L	pbmc_14_HC_L	pbmc_03_AH_B	pbmc_07_AH_B	pbmc_11_AH_B	pbmc_15_AH_B	pbmc_04_AH_L	pbmc_08_AH_L	pbmc_12_AH_L	pbmc_16_AH_L
MT-ND1	20664.2	21523.1	19399.7	19535.7	19943.2	22848	27705.6	17499.8	27447.2	25099.8	16181.3	20907.9	22632.7	20192.7	12250.8	22291.7
MT-ND2	15075.1	15318.8	10283.3	10054.1	16546	16648.3	13410.7	8924.35	25096.3	18032.4	10267.8	10954.6	16438.3	13152.6	7258.37	10437.7
MT-ND3	55753.2	57604.6	34497.5	23195.4	64619.3	62540.5	18389.1	35079.6	64333.9	50861.5	36965.9	39830.1	65120.5	49305.4	26470.6	40925.4
MT-ND4	39611.9	38234.9	33778.8	37418.4	44828.2	43028.5	52343.6	33962.5	54470.3	42913	31113.3	44781.5	47562	40180.1	25549.3	48749.2
MT-ND4L	1289.54	1787.78	781.509	557.594	1694.84	1690.59	446.156	894.675	2473.1	1747.91	777.689	1036.58	2589.55	1542.35	673.457	1048.88
MT-ND5	4729.14	4474.05	3371.6	3454.85	5095.17	4549.37	4491.12	3255.4	6061.21	5125.77	2854.06	3555.96	5434.36	4695	2665.77	3788.81
MT-ND6	1100.87	953.688	543.113	630.864	1413.2	1295.78	989.069	673.807	882.154	842.601	545.713	527.49	1200.4	962.898	437.279	734.93
NDUFS1	242.353	213.123	127.264	120.46	224.06	204.027	177.387	115.235	486.176	342.753	106.481	177.875	281.299	210.073	109.904	145.083
NDUFS2	137.986	243.022	293.962	271.967	144.575	253.98	304.604	230.471	281.47	338.406	218.666	245.344	206.817	239.748	210.455	253.301
NDUFS3	262.925	213.123	190	224.776	234.074	216.064	261.601	204.863	300.662	288.111	148.312	205.476	192.354	192.892	154.334	230.706
NDUFS7	356.756	269.854	254.528	288.111	316.062	275.045	324.314	212.866	509.845	424.094	199.651	315.881	276.961	303.004	219.809	304.437
NDUFS8	485.208	394.048	322.642	399.878	453.126	407.451	441.676	320.099	538.632	656.322	328.949	484.555	506.917	403.745	292.299	412.655
NDUFV1	143.003	147.193	166.698	193.73	183.378	173.934	209.64	179.255	209.823	188.762	131.199	127.272	176.445	174.93	119.258	190.273
NDUFV2	676.38	702.233	564.623	548.901	971.968	906.986	969.359	680.209	498.97	674.329	443.035	670.097	619.003	890.27	671.118	913.311
NDUFAB1	449.582	405.547	315.472	380.008	426.214	379.766	470.345	344.106	563.581	581.189	264.3	461.554	481.608	463.097	299.314	488.764
NDUFA1	914.719	811.095	693.679	493.018	1005.77	813.699	465.866	641.798	1232.71	1022.05	602.756	792.769	926.336	814.519	600.966	807.472
NDUFA2	484.204	362.616	338.774	377.525	498.189	447.173	426.446	313.697	616.036	607.268	328.949	427.819	430.265	469.344	285.284	481.629
NDUFA3	509.794	509.809	315.472	199.939	618.981	527.821	186.346	353.709	669.132	570.013	357.471	427.819	656.606	463.878	353.097	473.304
NDUFA5	369.3	334.251	317.264	347.72	433.724	411.664	458.698	340.905	316.654	360.139	243.384	272.946	326.134	366.26	257.223	386.492
NDUFA6	449.582	354.183	320.849	296.804	386.159	343.655	370.005	294.491	381.265	533.999	250.99	352.682	350.72	455.287	261.9	391.249
NDUFA7	58.7066	47.5311	53.7736	53.3999	65.09	66.2033	49.2742	59.2182	61.4117	63.9557	98.8749	67.4697	38.3261	64.8179	60.7982	71.3524
NDUFA8	182.643	166.359	161.321	151.507	203.406	179.953	225.766	163.25	218.14	228.502	121.692	159.474	221.279	189.768	135.627	200.976
NDUFA9	153.039	147.193	152.358	181.311	159.596	157.684	215.015	164.851	205.345	228.502	104.579	179.408	159.09	195.235	112.243	205.733
NDUFA10	239.342	216.956	188.208	206.148	298.538	229.906	273.248	233.672	269.316	263.895	195.848	199.342	250.205	238.186	159.011	280.653
NDUFA11	695.448	597.205	573.585	584.915	731.636	683.7	702.382	516.959	919.257	845.705	597.052	734.5	607.433	614.599	519.123	786.066
NDUFA12	751.144	395.581	535.943	731.454	829.897	444.766	732.842	712.219	577.654	427.199	1061	421.686	671.069	376.413	940.033	472.115
NDUFA13	615.165	363.383	571.792	466.939	572.041	521.201	474.825	481.748	642.264	692.957	625.574	740.633	352.89	559.933	612.658	644.55
NDUFB1	852.5	725.999	512.642	322.883	959.451	651.2	249.059	440.135	1099.01	1043.78	621.771	571.959	945.86	686.445	416.234	562.495
NDUFB2	799.815	649.336	702.642	712.826	869.327	740.274	725.675	643.398	1173.22	925.184	574.235	723.766	812.803	800.462	523.8	743.254
NDUFB3	452.593	483.744	405.094	420.99	495.685	498.932	442.572	400.123	546.948	722.761	408.809	536.691	477.992	520.105	346.082	533.954
NDUFB4	944.825	708.366	564.623	622.171	761.052	708.977	512.452	510.557	639.066	786.717	578.038	614.894	726.027	698.159	521.461	662.388
NDUFB5	381.342	379.482	372.83	361.381	426.214	386.989	472.137	305.694	381.904	428.441	346.062	372.617	333.365	341.27	264.238	441.196
NDUFB6	290.021	217.723	172.075	187.521	288.524	228.101	201.576	188.858	342.242	380.008	174.932	228.477	310.948	253.024	166.026	233.085
NDUFB7	506.282	395.581	433.774	509.162	533.863	479.071	561.726	446.537	749.735	655.08	397.401	565.825	490.285	492.772	334.39	598.171
NDUFB8	564.487	483.744	464.245	557.594	719.745	620.506	800.035	528.163	507.287	578.085	477.261	483.022	486.67	551.343	519.123	761.093
NDUFB9	517.822	389.448	378.208	403.604	536.992	464.025	586.811	316.898	619.875	555.731	340.358	483.022	465.699	429.516	301.652	460.223
NDUFB10	610.649	530.508	475	548.901	630.872	598.839	732.842	483.349	673.61	642.04	498.177	484.555	460.637	549.781	392.85	569.63
NDUFB11	781.751	780.43	532.359	796.031	822.387	864.856	897.687	638.597	796.433	874.889	652.194	831.104	694.933	778.596	533.153	1048.88
NDUFC1	263.929	438.513	295.755	249.613	301.041	434.535	237.412	278.486	561.022	491.776	309.935	381.817	524.273	399.841	346.082	424.547
NDUFC2	688.423	571.906	532.359	615.961	673.431	607.265	734.634	545.768	971.073	852.535	549.516	743.7	679.747	618.504	465.34	751.579
NDUFS4	178.127	180.925	168.491	149.023	189.637	181.156	223.974	142.444	180.397	199.318	117.889	145.673	164.875	173.368	109.904	203.354
NDUFS5	1049.69	667.735	846.038	653.217	1040.81	763.746	969.359	672.207	1122.04	997.833	701.631	860.239	1154.12	935.565	657.088	934.717
NDUFS6	648.783	525.142	523.396	522.822	547.632	483.284	550.976	456.14	935.25	937.603	359.372	736.033	619.727	548.219	420.91	589.847
NDUFV3	245.364	228.456	161.321	171.376	227.189	242.545	186.346	164.851	432.441	476.252	125.495	233.077	300.824	234.282	95.874	152.219
SDHA	218.77	240.722	190	203.665	260.986	300.322	317.147	224.069	282.75	274.451	178.735	200.876	217.664	280.357	182.395	247.355
SDHB	272.961	216.19	170.283	187.521	260.986	228.702	236.516	184.057	415.169	381.871	159.721	207.009	240.804	228.034	154.334	221.193
SDHC	424.494	364.149	286.792	346.478	411.819	364.118	427.342	299.292	846.97	667.499	268.103	300.547	454.129	390.469	212.794	363.897
SDHD	296.042	319.685	285	315.432	341.096	349.072	344.92	244.875	442.676	452.036	212.961	292.88	273.345	329.556	231.501	323.464
UQCRB	2503.81	2372.72	1944.81	2035.4	3278.28	2772.72	2423.4	2080.64	2099.51	2108.05	1947.07	2129.9	2721.16	2206.15	1763.15	3002.75
UQCRQ	750.642	571.14	491.132	372.557	779.828	669.857	379.86	401.724	1160.43	1017.08	393.598	513.69	820.758	696.598	308.668	520.873
UQCRC1	295.54	183.225	166.698	199.939	180.875	162.499	211.431	153.647	546.309	517.855	199.651	320.481	325.411	290.509	151.995	222.382
UQCRC2	346.218	340.384	302.925	386.218	359.872	383.377	458.698	291.29	490.014	435.892	226.271	299.013	339.873	327.994	264.238	387.682
MT-CYB	34628.4	35904.4	32097.5	32013.9	39722.4	39997.6	49602.1	29522.7	39811.4	31962.9	23437.1	31865.6	37695.6	31327.4	17729.7	36151.9
CYC1	305.074	248.388	204.34	214.841	264.741	255.184	304.604	193.66	438.198	464.455	161.622	323.548	268.283	294.414	161.349	294.923
UQCRFS1	451.088	382.549	340.566	402.362	444.99	418.886	493.638	360.111	584.691	651.354	296.625	418.619	478.715	445.135	275.93	467.358
UQCRH	1146.54	969.787	890.849	1112.7	1371.9	1098.37	1305.32	990.705	1217.36	1246.2	764.379	981.377	1168.59	993.354	766.992	1292.67
UQCR10	1045.68	846.36	777.925	722.761	946.308	866.662	732.842	768.236	1527.62	1287.19	743.463	1030.45	1005.88	922.289	607.982	983.474
UQCR11	1484.22	1282.57	1161.51	890.412	1438.86	1307.21	907.542	1155.56	2244.09	1785.79	1237.84	1439.86	1380.46	1303.39	972.771	1388.99
COX4I1	3356.31	3110.99	2423.4	2596.72	4337.87	3546.69	4259.98	2559.19	2855.01	2489.3	2169.54	2602.18	3351.01	2581.78	2237.84	3825.68
COX5A	646.275	526.675	505.472	531.515	569.537	537.451	687.152	435.334	1042.72	874.268	448.74	622.561	707.949	598.199	451.309	645.739
COX5B	1111.41	962.121	765.377	854.398	1017.03	1007.49	1043.72	777.839	1385.6	1234.41	688.321	995.178	1042.04	1037.87	682.81	1006.07
COX6A1	1036.65	856.326	702.642	707.859	1080.24	923.235	925.46	766.636	1136.76	1166.73	665.504	889.373	925.613	1055.05	636.042	978.717
COX6B1	1218.79	1076.35	1036.04	1014.6	1201.66	1134.48	1044.61	1003.51	1479.64	1483.4	1059.1	1515	1245.96	1200.3	909.634	1367.59
COX6B2	0.501766	2.29989	1.79245	1.24186	3.12933	2.40739	2.68769	3.20099	1.91912	2.48372	3.80288	1.5334	2.1694	3.90469	2.33839	2.37841
COX6C	1186.68	1136.91	1037.83	904.072	1499.57	1304.81	1080.45	1136.35	1194.97	1002.18	952.621	1087.18	1240.9	1065.98	911.973	1475.81
COX7A2	1395.41	1143.05	1057.55	932.635	1414.45	1132.68	1041.03	990.705	1455.97	1699.48	992.551	1320.26	1516.41	1481.44	963.417	1428.24
COX7B	915.221	755.897	693.679	643.282	886.851	776.986	619.064	651.401	920.536	1077.93	562.826	860.239	772.308	852.004	551.86	880.013
COX7C	2951.89	2782.1	2185	1898.8	3695.73	3249.38	2194.94	2328.72	2207.62	1949.72	2418.63	2231.1	2674.88	2330.32	2092.86	3052.69
COX8A	849.49	739.798	699.057	647.008	741.65	605.459	632.502	566.574	1443.82	1074.83	610.362	1015.11	856.192	898.861	542.507	777.741
COX8C	0.501766	1.53326	1.79245	1.24186	1.25173	0.601848	0.895895	1.60049	1.27941	0.620929	1.90144	1.5334	1.44627	0.780939	2.33839	1.18921
MT-CO1	54487.8	65103	73558.7	70824.4	64744.5	64082.4	100058	66945.4	80746.2	58363	66246.2	73630.9	81420.6	60618	57262.5	86164
MT-CO2	46685.3	49410.1	51499	55358.3	57088.3	54756.8	74468.6	53027.5	59580.9	47654.4	51804.7	65824.4	58788.7	52572.8	46842.6	80673.4
MT-CO3	53774.3	54626.2	53945.7	55255.2	60154.4	59994.1	83322.8	49932.2	70337.5	46385.3	48256.6	58973.1	67879.2	48800.9	37893.6	68594.7
ATP5F1A	722.041	696.1	500.094	588.641	814.876	702.357	726.571	603.386	819.463	761.88	568.53	645.562	692.763	567.743	409.218	723.038
ATP5F1B	731.073	582.639	455.283	615.961	630.246	575.367	704.174	521.761	1226.96	1117.05	492.473	711.499	861.977	744.235	388.173	683.794
ATP5F1C	385.356	375.649	336.981	396.153	416.826	460.414	492.742	315.297	528.397	553.248	308.033	397.151	389.047	392.031	320.36	519.684
ATP5F1D	849.49	759.731	709.811	865.575	920.647	976.8	1129.72	720.222	822.661	816.522	690.223	775.901	712.288	720.807	554.199	913.311
ATP5F1E	5366.89	4379.76	3393.11	2494.89	5047.6	4255.67	2407.27	3194.58	7764.75	6583.71	3635.55	4618.61	5663.59	4273.3	2773.33	4090.87
ATP5MC1	419.476	317.385	295.755	336.543	434.35	365.924	412.112	259.28	464.426	489.292	228.173	392.551	373.138	328.775	194.086	409.087
ATP5MC2	1433.55	1617.59	1338.96	1527.49	2007.15	1859.11	2054.29	1480.46	1527.62	1415.1	1344.32	1421.46	1616.93	1304.95	1213.62	1801.65
ATP5MC3	852.5	830.261	801.226	794.789	815.502	772.773	1012.36	677.008	1127.16	1082.9	612.264	852.572	890.902	723.149	523.8	838.391
ATP5ME	916.726	924.556	600.472	348.962	1209.17	1033.37	282.207	544.168	1321.63	1122.02	606.559	573.492	1209.08	881.68	521.461	614.82
ATP5MF	619.179	574.206	487.547	420.99	565.782	488.701	383.443	500.954	830.338	791.684	492.473	748.3	639.974	551.343	451.309	638.604
ATP5MG	2283.03	2036.17	1776.32	1871.48	2562.92	2194.94	2101.77	1822.96	2385.46	2445.84	1697.99	2168.23	2324.88	1899.24	1615.83	2423.6
ATP5MPL	1175.14	1044.92	899.811	728.971	1333.09	1104.99	715.82	875.469	1250.62	1310.78	897.479	1113.25	1130.26	1113.62	799.73	1056.02
ATP5MD	1151.55	1033.42	831.698	607.268	1187.27	1002.08	546.496	734.626	1240.39	1486.5	863.254	915.441	1070.24	1188.59	724.901	910.933
MT-ATP6	54037.7	54295.1	47051.9	50152.4	61432.4	63050.8	76536.3	47493	59117.1	54213.3	40951.3	46632.3	58166.1	48546.3	35230.2	60051.4
MT-ATP8	390.374	465.345	86.0377	49.6743	853.68	514.58	53.7537	70.4217	894.948	674.95	127.396	96.6043	591.524	509.953	86.5205	70.1632
ATP5PB	549.434	547.374	451.698	480.599	471.276	465.831	504.389	364.912	903.264	830.803	477.261	552.025	542.351	488.868	273.592	520.873
ATP5PD	659.32	643.969	475	399.878	726.629	651.2	609.209	464.143	818.823	850.052	553.319	570.426	692.04	619.285	395.188	568.441
ATP5PF	1003.53	834.094	688.302	712.826	909.382	844.995	863.643	662.604	1306.28	1302.71	612.264	883.24	1023.96	896.518	523.8	839.58
ATP5PO	851.999	825.661	690.094	769.952	1010.15	911.198	1126.14	753.832	762.529	752.566	593.249	694.631	760.015	645.056	568.229	970.393
ATP5IF1	670.861	578.806	559.245	602.301	755.419	653.005	681.776	569.775	587.25	546.417	492.473	475.355	541.628	549	453.648	636.226
