# Supplementary material for: Peripheral blood mononuclear cell mitochondrial dysfunction in acute alcohol‐associated hepatitis
Source: Clin Transl Med. 2023 May 25;13(5):e1276. doi: 10.1002/ctm2.1276 (PMC10212276; doi:10.1002/ctm2.1276)
Supplement: Supplementary file 17 — Supplementary information [file CTM2-13-e1276-s015.xls]

## Sheet: OxPhos_Heatmap
	pbmc_01_HC_B	pbmc_05_HC_B	pbmc_09_HC_B	pbmc_13_HC_B	pbmc_02_HC_L	pbmc_06_HC_L	pbmc_10_HC_L	pbmc_14_HC_L	pbmc_03_AH_B	pbmc_07_AH_B	pbmc_11_AH_B	pbmc_15_AH_B	pbmc_04_AH_L	pbmc_08_AH_L	pbmc_12_AH_L	pbmc_16_AH_L
ABCB7	76.7702	90.4624	62.7359	80.7208	80.7366	80.0458	88.6936	49.6153	98.5147	85.0673	70.3533	64.4029	71.5903	65.5989	58.4598	77.2985
ACAA1	153.039	144.126	118.302	149.023	182.753	180.555	188.138	139.243	195.11	162.062	108.382	147.207	136.672	145.255	119.258	156.975
ACAA2	186.155	140.293	129.057	156.474	128.928	113.147	166.637	144.044	324.331	332.197	117.889	177.875	182.23	205.387	135.627	124.867
ACADM	118.417	127.261	89.6226	149.023	138.942	152.869	154.094	148.846	140.735	143.435	146.411	115.005	130.164	138.226	121.596	135.57
ACADSB	48.1695	47.5311	32.2642	36.0139	48.1916	54.7682	62.7127	43.2133	53.0956	43.465	49.4374	30.668	39.7724	42.1707	42.091	28.541
ACADVL	325.144	232.289	179.245	227.26	210.291	202.823	212.327	166.451	651.86	733.317	199.651	300.547	310.225	417.021	144.98	237.841
ACAT1	97.3426	108.095	78.8679	86.93	152.711	134.212	97.6526	89.6276	144.573	86.93	129.298	64.4029	110.64	72.6273	105.228	128.434
ACO2	222.282	167.125	152.358	120.46	153.963	148.055	186.346	112.034	378.066	279.418	114.086	210.076	237.188	186.644	109.904	148.651
AFG3L2	166.586	123.427	96.7925	60.851	155.84	132.407	83.3183	65.6202	227.095	175.723	74.1561	81.2703	148.243	117.922	53.783	91.5689
AIFM1	71.7525	62.0971	53.7736	59.6092	74.4779	63.1941	69.8798	65.6202	117.706	76.9952	41.8317	73.6033	79.5448	74.9701	44.4294	70.1632
ALAS1	123.434	111.161	86.0377	73.2696	61.9606	59.583	71.6716	46.4143	211.743	216.704	51.3389	147.207	198.862	138.226	42.091	83.2445
ALDH6A1	64.7278	58.2639	41.2264	44.7069	65.7158	63.1941	41.2112	40.0123	87	58.9882	41.8317	47.5355	52.0657	28.8947	35.0759	35.6762
ATP1B1	85.3002	61.3304	41.2264	69.544	50.6951	23.4721	35.8358	28.8089	129.221	142.814	43.7331	53.6691	51.3426	46.0754	53.783	42.8115
ATP5F1A	722.041	696.1	500.094	588.641	814.876	702.357	726.571	603.386	819.463	761.88	568.53	645.562	692.763	567.743	409.218	723.038
ATP5F1B	731.073	582.639	455.283	615.961	630.246	575.367	704.174	521.761	1226.96	1117.05	492.473	711.499	861.977	744.235	388.173	683.794
ATP5F1C	385.356	375.649	336.981	396.153	416.826	460.414	492.742	315.297	528.397	553.248	308.033	397.151	389.047	392.031	320.36	519.684
ATP5F1D	849.49	759.731	709.811	865.575	920.647	976.8	1129.72	720.222	822.661	816.522	690.223	775.901	712.288	720.807	554.199	913.311
ATP5F1E	5366.89	4379.76	3393.11	2494.89	5047.6	4255.67	2407.27	3194.58	7764.75	6583.71	3635.55	4618.61	5663.59	4273.3	2773.33	4090.87
ATP5MC1	419.476	317.385	295.755	336.543	434.35	365.924	412.112	259.28	464.426	489.292	228.173	392.551	373.138	328.775	194.086	409.087
ATP5MC2	1433.55	1617.59	1338.96	1527.49	2007.15	1859.11	2054.29	1480.46	1527.62	1415.1	1344.32	1421.46	1616.93	1304.95	1213.62	1801.65
ATP5MC3	852.5	830.261	801.226	794.789	815.502	772.773	1012.36	677.008	1127.16	1082.9	612.264	852.572	890.902	723.149	523.8	838.391
ATP5ME	916.726	924.556	600.472	348.962	1209.17	1033.37	282.207	544.168	1321.63	1122.02	606.559	573.492	1209.08	881.68	521.461	614.82
ATP5MF	619.179	574.206	487.547	420.99	565.782	488.701	383.443	500.954	830.338	791.684	492.473	748.3	639.974	551.343	451.309	638.604
ATP5MG	2283.03	2036.17	1776.32	1871.48	2562.92	2194.94	2101.77	1822.96	2385.46	2445.84	1697.99	2168.23	2324.88	1899.24	1615.83	2423.6
ATP5PB	549.434	547.374	451.698	480.599	471.276	465.831	504.389	364.912	903.264	830.803	477.261	552.025	542.351	488.868	273.592	520.873
ATP5PD	659.32	643.969	475	399.878	726.629	651.2	609.209	464.143	818.823	850.052	553.319	570.426	692.04	619.285	395.188	568.441
ATP5PF	1003.53	834.094	688.302	712.826	909.382	844.995	863.643	662.604	1306.28	1302.71	612.264	883.24	1023.96	896.518	523.8	839.58
ATP5PO	851.999	825.661	690.094	769.952	1010.15	911.198	1126.14	753.832	762.529	752.566	593.249	694.631	760.015	645.056	568.229	970.393
ATP6AP1	473.165	324.285	288.585	306.739	199.651	185.369	239.204	206.464	1558.96	892.275	389.795	662.43	822.204	390.469	208.117	225.949
ATP6V0B	1497.77	1061.78	756.415	685.506	550.761	610.876	777.637	590.582	2537.07	2633.36	771.984	1642.27	2013.93	1853.17	516.784	969.204
ATP6V0C	1.5053	3.06652	3.58491	1.24186	2.50346	2.40739	0.895895	3.20099	1.91912	7.45115	3.80288	6.13361	3.61567	3.12376	4.67678	2.37841
ATP6V0E1	1554.97	1270.31	930.283	1164.86	1182.26	1064.07	1557.07	1017.91	2497.41	2495.51	952.621	1660.67	1537.38	1555.63	886.25	1324.78
ATP6V1C1	234.826	178.625	109.34	121.702	88.8728	106.527	120.946	70.4217	669.132	444.585	131.199	332.748	283.469	171.807	81.8437	115.353
ATP6V1D	209.738	196.257	120.094	166.409	148.33	139.629	180.075	121.637	397.257	350.825	161.622	220.81	303.717	266.3	121.596	187.895
ATP6V1E1	330.664	283.653	186.415	191.246	230.318	249.165	236.516	200.062	669.132	585.536	212.961	292.88	498.963	417.021	194.086	233.085
ATP6V1F	969.412	705.3	686.509	607.268	587.687	601.247	833.183	515.359	2278.63	2196.85	804.309	1873.82	1774.57	1281.52	413.895	965.636
ATP6V1G1	1516.34	1454.3	1168.68	1305.19	1550.89	1410.13	1659.2	1081.93	1606.3	1703.21	1224.53	1469	1213.42	1153.45	1026.55	1372.35
ATP6V1H	233.823	167.125	164.906	134.121	170.861	164.305	177.387	121.637	662.735	402.983	174.932	309.747	434.604	270.986	130.95	181.949
BAX	477.681	392.515	345.943	447.069	506.951	435.738	586.811	406.525	494.492	535.862	420.218	398.685	383.261	597.418	467.678	518.494
BCKDHA	8.02825	6.13304	5.37736	4.96743	10.6397	7.22218	0.895895	1.60049	7.67647	4.96743	3.80288	4.60021	2.89254	10.9331	11.692	1.18921
BDH2	51.1801	52.1309	39.434	40.9813	63.8382	56.5737	60.025	44.8138	17.9118	28.5627	58.9446	36.8017	39.7724	39.8279	44.4294	60.6496
CASP7	46.6642	55.1974	59.1509	59.6092	48.8175	63.1941	72.5675	46.4143	69.7279	111.767	38.0288	41.4019	52.7888	69.5036	30.3991	71.3524
COX10	27.5971	29.8986	23.3019	17.386	29.4157	18.0555	29.5645	25.6079	53.0956	42.8441	20.9158	21.4676	34.7105	25.771	16.3687	15.4597
COX11	105.873	125.727	109.34	113.009	155.84	134.814	155.886	94.4291	79.9632	79.4789	81.7619	92.0041	75.206	103.084	88.8589	132.002
COX15	79.7808	62.8637	39.434	57.1255	76.3555	72.2218	60.025	46.4143	122.823	83.2045	51.3389	50.6023	73.7597	72.6273	56.1214	51.1359
COX17	510.798	479.911	388.962	243.404	433.099	489.303	249.059	358.51	589.169	629.622	355.569	512.156	697.825	601.323	376.481	511.359
COX4I1	3356.31	3110.99	2423.4	2596.72	4337.87	3546.69	4259.98	2559.19	2855.01	2489.3	2169.54	2602.18	3351.01	2581.78	2237.84	3825.68
COX5A	646.275	526.675	505.472	531.515	569.537	537.451	687.152	435.334	1042.72	874.268	448.74	622.561	707.949	598.199	451.309	645.739
COX5B	1111.41	962.121	765.377	854.398	1017.03	1007.49	1043.72	777.839	1385.6	1234.41	688.321	995.178	1042.04	1037.87	682.81	1006.07
COX6A1	1036.65	856.326	702.642	707.859	1080.24	923.235	925.46	766.636	1136.76	1166.73	665.504	889.373	925.613	1055.05	636.042	978.717
COX6B1	1218.79	1076.35	1036.04	1014.6	1201.66	1134.48	1044.61	1003.51	1479.64	1483.4	1059.1	1515	1245.96	1200.3	909.634	1367.59
COX6C	1186.68	1136.91	1037.83	904.072	1499.57	1304.81	1080.45	1136.35	1194.97	1002.18	952.621	1087.18	1240.9	1065.98	911.973	1475.81
COX7A2	1395.41	1143.05	1057.55	932.635	1414.45	1132.68	1041.03	990.705	1455.97	1699.48	992.551	1320.26	1516.41	1481.44	963.417	1428.24
COX7A2L	501.264	512.876	449.906	577.464	625.239	588.608	731.051	454.54	364.632	445.206	507.684	352.682	480.885	499.02	439.618	604.117
COX7B	915.221	755.897	693.679	643.282	886.851	776.986	619.064	651.401	920.536	1077.93	562.826	860.239	772.308	852.004	551.86	880.013
COX7C	2951.89	2782.1	2185	1898.8	3695.73	3249.38	2194.94	2328.72	2207.62	1949.72	2418.63	2231.1	2674.88	2330.32	2092.86	3052.69
COX8A	849.49	739.798	699.057	647.008	741.65	605.459	632.502	566.574	1443.82	1074.83	610.362	1015.11	856.192	898.861	542.507	777.741
CPT1A	135.979	95.0622	73.4906	64.5766	66.9676	78.2403	60.025	62.4192	379.345	271.346	83.6633	104.271	191.631	121.826	60.7982	71.3524
CS	160.063	116.528	77.0755	65.8185	118.288	121.573	91.3813	62.4192	305.14	265.137	58.9446	118.072	175.722	108.551	60.7982	105.839
CYB5A	149.526	167.892	134.434	117.976	236.577	200.416	240.996	187.258	165.684	124.186	112.185	168.674	154.028	141.35	112.243	214.057
CYB5R3	182.141	141.06	107.547	106.8	149.582	143.24	130.801	84.8261	642.904	346.478	129.298	177.875	291.423	188.206	51.4446	112.975
CYC1	305.074	248.388	204.34	214.841	264.741	255.184	304.604	193.66	438.198	464.455	161.622	323.548	268.283	294.414	161.349	294.923
CYCS	579.038	478.377	503.679	529.031	600.83	507.358	627.127	411.327	632.029	844.463	330.85	502.956	605.264	589.609	385.835	626.712
DECR1	192.176	226.156	193.585	196.214	180.249	233.517	289.374	203.263	152.25	248.992	154.017	164.074	148.966	214.758	161.349	190.273
DLAT	53.689	45.9978	30.4717	39.7394	46.9399	39.1201	38.5235	43.2133	73.5661	72.0278	32.3245	32.2014	56.4045	37.4851	25.7223	38.0546
DLD	152.537	140.293	161.321	158.958	147.078	157.082	213.223	128.039	240.529	217.946	112.185	190.142	171.383	171.807	168.364	246.166
DLST	74.7631	67.4635	60.9434	78.237	81.9883	83.0551	75.2552	64.0197	79.9632	95.6231	53.2403	49.0689	72.3135	62.4751	77.1669	61.8388
ECH1	329.66	318.152	313.679	399.878	389.288	404.442	469.449	387.319	293.625	286.869	287.117	283.679	261.775	309.252	280.607	417.412
ECHS1	259.413	210.057	155.943	224.776	222.182	221.48	263.393	172.853	287.868	275.692	146.411	162.541	194.523	207.73	133.288	205.733
ECI1	160.565	125.727	116.509	125.428	145.827	155.277	153.198	94.4291	142.654	140.951	66.5504	96.6043	96.9001	135.102	112.243	121.299
ETFA	191.675	160.992	175.66	178.828	163.351	167.314	238.308	201.662	310.897	326.609	108.382	153.34	217.664	153.064	112.243	205.733
ETFB	318.12	261.421	231.226	233.469	268.496	278.054	318.939	195.26	435	351.446	298.526	357.283	300.101	250.681	231.501	327.032
ETFDH	70.2472	52.1309	34.0566	36.0139	69.471	47.546	61.8168	52.8163	81.2426	83.8254	62.7475	27.6012	52.7888	57.0085	65.4749	47.5683
FDX1	214.756	198.557	197.17	239.679	233.448	219.073	292.958	168.052	306.419	263.895	184.44	259.145	242.973	200.701	126.273	231.895
FH	76.7702	65.9302	41.2264	55.8836	76.3555	71.0181	71.6716	56.0172	84.4411	117.976	51.3389	85.8705	78.0986	67.1607	37.4143	73.7308
FXN	62.7207	70.53	55.566	53.3999	98.2608	77.0366	101.236	46.4143	41.5809	35.3929	41.8317	50.6023	43.3881	38.266	70.1517	49.9467
GLUD1	221.279	177.858	146.981	145.297	215.923	169.721	153.198	148.846	363.992	311.085	155.918	136.473	202.478	188.987	105.228	140.326
GOT2	67.7384	58.2639	53.7736	54.6417	83.8659	61.3885	65.4004	35.2108	57.5735	57.7464	38.0288	41.4019	57.1276	43.7326	46.7678	61.8388
GPI	154.544	140.293	84.2453	110.525	168.984	148.657	111.987	91.2281	317.934	224.776	133.101	102.738	172.829	139.788	105.228	127.245
GPX4	1704.5	1361.54	1319.25	1148.72	1231.7	1068.28	1554.38	963.497	3346.94	3058.7	1298.68	2663.52	1978.5	1772.73	968.094	1457.97
GRPEL1	163.074	120.361	114.717	120.46	162.725	147.453	162.157	100.831	150.331	149.644	62.7475	113.472	135.226	137.445	121.596	151.029
HADHA	536.388	438.513	326.226	368.832	503.821	459.812	478.408	364.912	742.698	584.915	323.245	346.549	571.276	449.04	285.284	405.52
HADHB	207.731	181.691	197.17	212.358	202.154	201.017	245.475	166.451	418.367	367.59	188.243	242.278	270.452	304.566	149.657	218.814
HCCS	79.279	57.4973	53.7736	65.8185	63.8382	65.6015	78.8388	41.6128	101.073	142.814	45.6345	76.6701	80.268	103.865	51.4446	70.1632
HSD17B10	205.724	157.159	150.566	163.925	218.427	167.916	232.037	142.444	259.081	224.155	117.889	223.877	212.602	151.502	116.92	231.895
HSPA9	300.558	275.987	193.585	232.227	334.212	281.063	267.873	184.057	543.11	459.487	171.13	236.144	357.952	284.262	151.995	287.788
HTRA2	63.2225	81.2628	71.6981	90.6556	88.8728	80.6477	111.987	86.4266	68.4485	80.7208	55.1417	61.3361	80.9911	85.9033	60.7982	105.839
IDH1	111.392	96.5954	73.4906	81.9626	52.5727	84.2588	84.2142	76.8236	412.61	229.123	108.382	76.6701	88.2224	74.1892	46.7678	64.2172
IDH2	349.229	285.186	220.472	274.451	177.746	202.221	284.895	222.468	913.5	651.354	197.75	282.146	323.241	233.501	159.011	325.843
IDH3A	81.7878	63.6303	66.3208	64.5766	81.9883	74.6292	82.4224	57.6177	99.7941	114.872	43.7331	65.9363	80.268	83.5605	46.7678	60.6496
IDH3B	202.212	171.725	150.566	134.121	194.018	172.129	180.971	112.034	250.765	286.248	121.692	156.407	227.787	200.701	126.273	162.921
IDH3G	221.781	189.358	157.736	178.828	184.63	181.156	197.993	188.858	324.331	307.36	180.637	217.743	204.647	180.397	133.288	204.544
IMMT	274.968	220.023	179.245	185.037	239.706	198.008	252.643	155.248	373.588	348.341	142.608	219.277	257.436	199.139	168.364	225.949
ISCA1	167.59	149.493	157.736	190.004	225.311	189.582	232.037	171.253	145.213	143.435	144.509	124.206	124.379	196.016	119.258	185.516
ISCU	784.762	755.897	783.302	746.357	1049.58	929.856	1159.29	670.606	838.654	956.231	585.643	797.369	876.439	1025.37	565.891	946.609
LDHA	840.96	707.6	738.491	906.556	1444.5	1232.59	1727.29	1027.52	593.647	976.721	673.11	726.833	856.915	1663.4	1115.41	1478.18
LDHB	2830.96	2619.58	2003.96	2015.54	3763.33	3217.48	3692.88	2208.68	874.478	838.875	2559.34	1588.6	1828.81	1563.44	1964.25	2869.56
LRPPRC	178.127	136.46	98.5849	117.976	202.154	145.045	120.05	94.4291	286.588	262.653	81.7619	121.139	177.891	124.95	67.8133	118.921
MAOB	0.501766	0.76663	1.79245	1.24186	0.625865	0.601848	3.58358	1.60049	0.639706	0.620929	1.90144	1.5334	0.723135	2.34282	2.33839	1.18921
MDH1	414.96	376.415	299.34	381.25	409.942	381.572	466.762	337.704	580.853	517.855	363.175	380.284	371.691	346.737	322.698	449.52
MDH2	385.858	335.784	319.057	387.46	386.159	392.405	460.49	305.694	472.103	535.862	311.836	429.353	401.34	359.232	247.869	404.33
MFN2	65.7313	63.6303	44.8113	32.2883	40.6812	40.9257	43.8989	27.2084	211.103	173.86	51.3389	49.0689	117.871	74.9701	30.3991	40.433
MGST3	690.43	404.014	383.585	493.018	567.034	346.063	490.951	392.121	1022.25	823.352	517.192	558.158	541.628	590.39	285.284	348.438
MPC1	219.272	236.122	148.774	207.39	254.727	231.712	236.516	148.846	270.595	245.888	133.101	139.54	169.937	196.016	156.672	199.787
MRPL11	202.713	189.358	166.698	158.958	247.217	206.434	304.604	156.848	212.382	187.521	127.396	162.541	184.399	182.74	130.95	243.787
MRPL15	133.47	124.194	114.717	122.944	136.439	119.166	145.135	105.633	211.743	229.744	127.396	194.742	142.458	124.95	107.566	136.759
MRPL34	321.632	316.618	231.226	301.771	418.078	347.868	387.027	260.88	418.367	316.053	249.089	276.012	331.919	290.509	219.809	356.762
MRPL35	144.007	123.427	121.887	121.702	153.337	137.221	154.99	124.838	174	160.2	89.3677	105.805	130.164	124.169	88.8589	124.867
MRPS11	211.243	174.025	166.698	193.73	184.004	176.342	241.892	187.258	195.11	218.567	119.791	127.272	169.937	173.368	128.612	167.678
MRPS12	209.236	195.491	188.208	194.972	227.815	226.897	291.166	177.655	224.537	250.234	133.101	194.742	204.647	199.139	147.319	241.409
MRPS15	207.731	160.992	141.604	187.521	232.196	197.406	241.892	168.052	246.926	277.555	176.834	151.807	188.015	195.235	100.551	228.328
MRPS22	115.908	114.228	102.17	146.539	130.18	134.814	146.927	113.635	97.2352	127.29	115.988	99.6711	83.1605	128.074	102.889	124.867
MRPS30	119.42	105.795	103.962	125.428	138.942	142.036	140.656	83.2256	113.868	119.218	91.2691	78.2035	80.268	119.484	98.2124	111.785
MTRF1	35.6254	24.5322	26.8868	28.5627	31.9191	34.3054	34.9399	40.0123	35.8235	29.8046	26.6202	24.5344	25.3097	24.2091	23.3839	22.5949
MTRR	51.1801	63.6303	46.6038	60.851	65.09	69.8144	70.7757	64.0197	63.9706	83.8254	49.4374	44.4687	58.5739	58.5704	58.4598	72.5416
MTX2	65.7313	76.663	51.9811	65.8185	84.4918	83.0551	96.7567	59.2182	95.3161	96.244	39.9302	75.1367	78.0986	73.4083	56.1214	95.1366
NDUFA1	914.719	811.095	693.679	493.018	1005.77	813.699	465.866	641.798	1232.71	1022.05	602.756	792.769	926.336	814.519	600.966	807.472
NDUFA2	484.204	362.616	338.774	377.525	498.189	447.173	426.446	313.697	616.036	607.268	328.949	427.819	430.265	469.344	285.284	481.629
NDUFA3	509.794	509.809	315.472	199.939	618.981	527.821	186.346	353.709	669.132	570.013	357.471	427.819	656.606	463.878	353.097	473.304
NDUFA4	1337.71	1198.24	1073.68	1141.27	1331.21	1179.62	1382.37	894.675	1505.87	1640.49	952.621	1301.86	1190.28	1132.36	764.654	1405.64
NDUFA5	369.3	334.251	317.264	347.72	433.724	411.664	458.698	340.905	316.654	360.139	243.384	272.946	326.134	366.26	257.223	386.492
NDUFA6	449.582	354.183	320.849	296.804	386.159	343.655	370.005	294.491	381.265	533.999	250.99	352.682	350.72	455.287	261.9	391.249
NDUFA7	58.7066	47.5311	53.7736	53.3999	65.09	66.2033	49.2742	59.2182	61.4117	63.9557	98.8749	67.4697	38.3261	64.8179	60.7982	71.3524
NDUFA8	182.643	166.359	161.321	151.507	203.406	179.953	225.766	163.25	218.14	228.502	121.692	159.474	221.279	189.768	135.627	200.976
NDUFA9	153.039	147.193	152.358	181.311	159.596	157.684	215.015	164.851	205.345	228.502	104.579	179.408	159.09	195.235	112.243	205.733
NDUFAB1	449.582	405.547	315.472	380.008	426.214	379.766	470.345	344.106	563.581	581.189	264.3	461.554	481.608	463.097	299.314	488.764
NDUFB1	852.5	725.999	512.642	322.883	959.451	651.2	249.059	440.135	1099.01	1043.78	621.771	571.959	945.86	686.445	416.234	562.495
NDUFB2	799.815	649.336	702.642	712.826	869.327	740.274	725.675	643.398	1173.22	925.184	574.235	723.766	812.803	800.462	523.8	743.254
NDUFB3	452.593	483.744	405.094	420.99	495.685	498.932	442.572	400.123	546.948	722.761	408.809	536.691	477.992	520.105	346.082	533.954
NDUFB4	944.825	708.366	564.623	622.171	761.052	708.977	512.452	510.557	639.066	786.717	578.038	614.894	726.027	698.159	521.461	662.388
NDUFB5	381.342	379.482	372.83	361.381	426.214	386.989	472.137	305.694	381.904	428.441	346.062	372.617	333.365	341.27	264.238	441.196
NDUFB6	290.021	217.723	172.075	187.521	288.524	228.101	201.576	188.858	342.242	380.008	174.932	228.477	310.948	253.024	166.026	233.085
NDUFB7	506.282	395.581	433.774	509.162	533.863	479.071	561.726	446.537	749.735	655.08	397.401	565.825	490.285	492.772	334.39	598.171
NDUFB8	564.487	483.744	464.245	557.594	719.745	620.506	800.035	528.163	507.287	578.085	477.261	483.022	486.67	551.343	519.123	761.093
NDUFC1	263.929	438.513	295.755	249.613	301.041	434.535	237.412	278.486	561.022	491.776	309.935	381.817	524.273	399.841	346.082	424.547
NDUFC2	688.423	571.906	532.359	615.961	673.431	607.265	734.634	545.768	971.073	852.535	549.516	743.7	679.747	618.504	465.34	751.579
NDUFS1	242.353	213.123	127.264	120.46	224.06	204.027	177.387	115.235	486.176	342.753	106.481	177.875	281.299	210.073	109.904	145.083
NDUFS2	137.986	243.022	293.962	271.967	144.575	253.98	304.604	230.471	281.47	338.406	218.666	245.344	206.817	239.748	210.455	253.301
NDUFS3	262.925	213.123	190	224.776	234.074	216.064	261.601	204.863	300.662	288.111	148.312	205.476	192.354	192.892	154.334	230.706
NDUFS4	178.127	180.925	168.491	149.023	189.637	181.156	223.974	142.444	180.397	199.318	117.889	145.673	164.875	173.368	109.904	203.354
NDUFS6	648.783	525.142	523.396	522.822	547.632	483.284	550.976	456.14	935.25	937.603	359.372	736.033	619.727	548.219	420.91	589.847
NDUFS7	356.756	269.854	254.528	288.111	316.062	275.045	324.314	212.866	509.845	424.094	199.651	315.881	276.961	303.004	219.809	304.437
NDUFS8	485.208	394.048	322.642	399.878	453.126	407.451	441.676	320.099	538.632	656.322	328.949	484.555	506.917	403.745	292.299	412.655
NDUFV1	143.003	147.193	166.698	193.73	183.378	173.934	209.64	179.255	209.823	188.762	131.199	127.272	176.445	174.93	119.258	190.273
NDUFV2	676.38	702.233	564.623	548.901	971.968	906.986	969.359	680.209	498.97	674.329	443.035	670.097	619.003	890.27	671.118	913.311
NNT	101.357	118.061	82.4528	81.9626	114.533	111.944	103.028	70.4217	245.007	165.788	62.7475	92.0041	107.747	103.865	65.4749	80.8661
NQO2	266.939	193.191	114.717	173.86	202.154	169.721	124.529	126.439	390.86	184.416	199.651	76.6701	182.953	110.893	161.349	76.1093
OAT	60.2119	69.7634	66.3208	76.9952	90.1246	85.4625	102.132	67.2207	95.3161	90.6556	57.0432	55.2025	72.3135	73.4083	23.3839	79.6769
OGDH	146.516	117.294	84.2453	85.6882	103.268	98.7031	95.8608	56.0172	195.11	188.141	81.7619	78.2035	125.102	98.3983	74.8285	72.5416
OPA1	100.353	108.861	62.7359	73.2696	107.649	87.268	102.132	76.8236	210.463	155.853	72.2547	87.4039	126.549	103.865	77.1669	109.407
OXA1L	281.491	248.388	254.528	206.148	263.489	255.786	341.336	198.461	411.331	329.713	262.399	228.477	275.514	213.977	222.147	302.059
PDHA1	160.063	133.394	98.5849	115.493	168.984	128.796	144.239	108.834	158.007	166.409	89.3677	128.806	135.226	131.198	86.5205	141.516
PDHB	235.83	221.556	163.113	217.325	223.434	243.749	256.226	209.665	220.698	268.241	165.425	196.275	166.321	220.225	135.627	211.679
PDHX	54.1907	52.8975	41.2264	40.9813	55.702	67.407	51.066	30.4094	85.0808	76.9952	30.423	42.9353	63.6359	48.4182	37.4143	68.974
PDK4	35.1236	33.7317	1.79245	17.386	0.625865	3.00924	2.68769	3.20099	459.309	244.025	36.1274	36.8017	34.7105	28.1138	2.33839	3.56762
PDP1	66.2331	58.2639	37.6415	47.1906	54.4503	50.5553	43.003	52.8163	142.015	103.074	43.7331	52.1357	49.1732	49.9801	42.091	41.6222
PHB2	399.406	376.415	388.962	398.636	495.059	477.266	596.666	355.309	465.066	439.618	387.894	358.816	422.311	380.317	346.082	536.332
PHYH	48.1695	45.2312	37.6415	21.1116	58.8313	45.7405	50.1701	27.2084	97.2352	45.9487	57.0432	50.6023	46.2806	34.3613	32.7375	63.028
PMPCA	116.911	92.7623	55.566	74.5115	97.0091	107.129	103.028	73.6227	121.544	121.702	70.3533	78.2035	99.0695	95.2745	77.1669	83.2445
POLR2F	235.328	177.858	204.34	212.358	239.08	213.054	284.895	198.461	273.794	269.483	173.031	202.409	248.758	260.053	154.334	222.382
POR	339.194	237.655	145.189	105.558	212.168	180.555	146.031	84.8261	466.345	484.325	127.396	162.541	357.952	281.919	116.92	118.921
PRDX3	310.593	277.52	146.981	194.972	230.944	218.471	239.204	147.245	691.522	555.731	193.947	311.281	389.047	275.671	154.334	303.248
RETSAT	30.6077	26.0654	10.7547	18.6279	23.7829	16.8518	13.4384	14.4044	53.7353	47.1906	19.0144	12.2672	30.3717	21.8663	35.0759	13.0813
RHOT1	122.431	112.695	78.8679	121.702	103.268	104.722	85.1101	99.2305	296.823	239.679	81.7619	110.405	133.78	85.1223	53.783	95.1366
RHOT2	119.42	93.5289	103.962	119.218	127.676	123.981	151.406	96.0296	154.809	139.709	91.2691	82.8037	104.855	108.551	95.874	98.7042
SDHA	218.77	240.722	190	203.665	260.986	300.322	317.147	224.069	282.75	274.451	178.735	200.876	217.664	280.357	182.395	247.355
SDHB	272.961	216.19	170.283	187.521	260.986	228.702	236.516	184.057	415.169	381.871	159.721	207.009	240.804	228.034	154.334	221.193
SDHC	424.494	364.149	286.792	346.478	411.819	364.118	427.342	299.292	846.97	667.499	268.103	300.547	454.129	390.469	212.794	363.897
SDHD	296.042	319.685	285	315.432	341.096	349.072	344.92	244.875	442.676	452.036	212.961	292.88	273.345	329.556	231.501	323.464
SLC25A11	208.735	187.824	159.528	167.651	177.12	170.925	224.87	120.037	275.073	318.537	140.707	220.81	212.602	185.083	116.92	166.489
SLC25A12	20.0706	29.8986	23.3019	27.3209	39.4295	32.4998	40.3153	40.0123	28.7868	19.8697	28.5216	33.7348	29.6485	16.3997	37.4143	47.5683
SLC25A20	30.6077	29.8986	30.4717	37.2557	23.157	31.2961	34.044	36.8113	63.9706	52.779	28.5216	29.1346	36.8799	36.7041	21.0455	29.7302
SLC25A3	1354.77	1230.44	1096.98	1219.5	1476.42	1349.95	1686.97	1077.13	1525.06	1469.12	1019.17	1165.39	1329.84	1282.3	890.927	1617.32
SLC25A4	41.6466	40.6314	55.566	44.7069	70.0969	49.9534	86.006	43.2133	12.7941	17.386	26.6202	15.334	37.603	55.4467	28.0607	35.6762
SLC25A5	761.179	673.101	523.396	674.329	849.925	784.208	748.969	596.984	941.647	972.996	490.571	538.224	697.825	613.818	470.017	733.741
SLC25A6	1193.2	1254.97	1247.55	1162.38	1861.95	1717.07	2355.31	1206.77	1230.15	999.075	1108.54	1211.39	1354.43	1120.65	1269.75	2094.19
SUCLA2	98.3461	95.8288	93.2075	89.4138	87.6211	119.166	113.779	92.8286	99.7941	129.774	66.5504	90.4707	94.0075	92.9317	77.1669	97.515
SUCLG1	248.876	212.357	206.132	230.986	259.734	226.897	263.393	187.258	217.5	234.711	142.608	174.808	219.833	208.511	180.056	272.328
SUPV3L1	63.2225	61.3304	66.3208	58.3673	87.6211	68.6107	67.1922	44.8138	63.9706	64.5766	36.1274	33.7348	56.4045	61.6942	51.4446	72.5416
SURF1	213.752	226.923	164.906	162.683	220.93	220.277	214.119	142.444	232.853	289.353	136.904	219.277	167.767	221.006	149.657	227.139
TCIRG1	336.685	328.118	234.811	266.999	115.159	185.971	220.39	204.863	809.867	760.638	346.062	706.898	663.838	369.384	226.824	275.896
TIMM10	224.289	139.527	136.226	136.604	214.046	132.407	148.719	126.439	229.015	216.083	119.791	174.808	215.494	117.141	81.8437	162.921
TIMM13	232.318	206.224	157.736	219.809	226.563	193.193	223.974	161.65	376.147	370.074	167.327	220.81	224.895	199.139	121.596	209.3
TIMM17A	217.265	162.526	116.509	130.395	158.344	143.24	161.261	137.642	326.89	348.341	106.481	202.409	232.126	184.302	116.92	168.867
TIMM50	82.2896	74.3631	77.0755	62.0929	76.3555	64.9996	74.3593	57.6177	110.669	124.186	47.536	61.3361	79.5448	62.4751	77.1669	72.5416
TIMM8B	394.89	269.854	204.34	222.293	279.762	279.859	270.56	212.866	513.684	517.855	212.961	352.682	399.894	300.661	182.395	288.977
TIMM9	106.876	124.961	112.925	103.074	173.365	134.212	151.406	75.2232	115.787	119.218	74.1561	102.738	109.916	102.303	77.1669	142.705
TOMM22	352.24	298.986	290.377	336.543	439.357	373.748	423.759	252.878	378.066	396.774	207.257	326.615	353.613	297.538	247.869	400.763
TOMM70	143.505	121.894	50.1887	83.2045	128.302	137.221	88.6936	57.6177	183.595	162.683	79.8605	90.4707	124.379	99.9602	74.8285	70.1632
UQCR10	1045.68	846.36	777.925	722.761	946.308	866.662	732.842	768.236	1527.62	1287.19	743.463	1030.45	1005.88	922.289	607.982	983.474
UQCR11	1484.22	1282.57	1161.51	890.412	1438.86	1307.21	907.542	1155.56	2244.09	1785.79	1237.84	1439.86	1380.46	1303.39	972.771	1388.99
UQCRB	2503.81	2372.72	1944.81	2035.4	3278.28	2772.72	2423.4	2080.64	2099.51	2108.05	1947.07	2129.9	2721.16	2206.15	1763.15	3002.75
UQCRC1	295.54	183.225	166.698	199.939	180.875	162.499	211.431	153.647	546.309	517.855	199.651	320.481	325.411	290.509	151.995	222.382
UQCRC2	346.218	340.384	302.925	386.218	359.872	383.377	458.698	291.29	490.014	435.892	226.271	299.013	339.873	327.994	264.238	387.682
UQCRFS1	451.088	382.549	340.566	402.362	444.99	418.886	493.638	360.111	584.691	651.354	296.625	418.619	478.715	445.135	275.93	467.358
UQCRH	1146.54	969.787	890.849	1112.7	1371.9	1098.37	1305.32	990.705	1217.36	1246.2	764.379	981.377	1168.59	993.354	766.992	1292.67
UQCRQ	750.642	571.14	491.132	372.557	779.828	669.857	379.86	401.724	1160.43	1017.08	393.598	513.69	820.758	696.598	308.668	520.873
VDAC1	423.992	386.382	342.358	363.864	431.221	367.128	464.074	292.89	664.014	751.324	332.752	441.62	533.673	500.582	294.637	511.359
VDAC2	500.762	509.043	431.981	393.669	510.08	534.441	591.291	372.915	541.831	579.327	332.752	435.486	483.777	509.953	341.405	518.494
VDAC3	306.077	266.021	261.698	331.576	316.062	287.082	388.819	264.081	342.882	373.178	245.286	268.345	240.804	293.633	208.117	285.41
