# Supplementary material for: Peripheral blood mononuclear cell mitochondrial dysfunction in acute alcohol‐associated hepatitis
Source: Clin Transl Med. 2023 May 25;13(5):e1276. doi: 10.1002/ctm2.1276 (PMC10212276; doi:10.1002/ctm2.1276)
Supplement: Supplementary file 20 — Supplementary information [file CTM2-13-e1276-s025.xls]

## Sheet: TCA_Heatmap
	pbmc_01_HC_B	pbmc_05_HC_B	pbmc_09_HC_B	pbmc_13_HC_B	pbmc_02_HC_L	pbmc_06_HC_L	pbmc_10_HC_L	pbmc_14_HC_L	pbmc_03_AH_B	pbmc_07_AH_B	pbmc_11_AH_B	pbmc_15_AH_B	pbmc_04_AH_L	pbmc_08_AH_L	pbmc_12_AH_L	pbmc_16_AH_L
ACLY	136.48	117.294	71.6981	80.7208	85.7435	110.74	120.946	84.8261	262.919	205.527	87.4662	136.473	157.643	101.522	77.1669	104.65
ACO1	88.8126	61.3304	44.8113	48.4325	78.2331	71.0181	66.2963	51.2158	161.846	114.872	51.3389	93.5375	168.49	123.388	53.783	45.1899
ACO2	222.282	167.125	152.358	120.46	153.963	148.055	186.346	112.034	378.066	279.418	114.086	210.076	237.188	186.644	109.904	148.651
CS	160.063	116.528	77.0755	65.8185	118.288	121.573	91.3813	62.4192	305.14	265.137	58.9446	118.072	175.722	108.551	60.7982	105.839
DLAT	53.689	45.9978	30.4717	39.7394	46.9399	39.1201	38.5235	43.2133	73.5661	72.0278	32.3245	32.2014	56.4045	37.4851	25.7223	38.0546
DLD	152.537	140.293	161.321	158.958	147.078	157.082	213.223	128.039	240.529	217.946	112.185	190.142	171.383	171.807	168.364	246.166
DLST	74.7631	67.4635	60.9434	78.237	81.9883	83.0551	75.2552	64.0197	79.9632	95.6231	53.2403	49.0689	72.3135	62.4751	77.1669	61.8388
FH	76.7702	65.9302	41.2264	55.8836	76.3555	71.0181	71.6716	56.0172	84.4411	117.976	51.3389	85.8705	78.0986	67.1607	37.4143	73.7308
IDH1	111.392	96.5954	73.4906	81.9626	52.5727	84.2588	84.2142	76.8236	412.61	229.123	108.382	76.6701	88.2224	74.1892	46.7678	64.2172
IDH2	349.229	285.186	220.472	274.451	177.746	202.221	284.895	222.468	913.5	651.354	197.75	282.146	323.241	233.501	159.011	325.843
IDH3A	81.7878	63.6303	66.3208	64.5766	81.9883	74.6292	82.4224	57.6177	99.7941	114.872	43.7331	65.9363	80.268	83.5605	46.7678	60.6496
IDH3B	202.212	171.725	150.566	134.121	194.018	172.129	180.971	112.034	250.765	286.248	121.692	156.407	227.787	200.701	126.273	162.921
IDH3G	221.781	189.358	157.736	178.828	184.63	181.156	197.993	188.858	324.331	307.36	180.637	217.743	204.647	180.397	133.288	204.544
MDH1	414.96	376.415	299.34	381.25	409.942	381.572	466.762	337.704	580.853	517.855	363.175	380.284	371.691	346.737	322.698	449.52
MDH2	385.858	335.784	319.057	387.46	386.159	392.405	460.49	305.694	472.103	535.862	311.836	429.353	401.34	359.232	247.869	404.33
OGDH	146.516	117.294	84.2453	85.6882	103.268	98.7031	95.8608	56.0172	195.11	188.141	81.7619	78.2035	125.102	98.3983	74.8285	72.5416
PC	17.06	3.83315	8.96226	7.45115	2.50346	3.61109	1.79179	1.60049	47.9779	34.772	9.5072	9.20041	5.06194	4.68563	2.33839	2.37841
PCK2	69.7455	47.5311	35.8491	33.5302	53.1985	37.3146	43.003	48.0148	133.698	90.0347	36.1274	56.7359	75.9292	32.0185	42.091	44.0007
PDHA1	160.063	133.394	98.5849	115.493	168.984	128.796	144.239	108.834	158.007	166.409	89.3677	128.806	135.226	131.198	86.5205	141.516
PDHB	235.83	221.556	163.113	217.325	223.434	243.749	256.226	209.665	220.698	268.241	165.425	196.275	166.321	220.225	135.627	211.679
SDHA	218.77	240.722	190	203.665	260.986	300.322	317.147	224.069	282.75	274.451	178.735	200.876	217.664	280.357	182.395	247.355
SDHB	272.961	216.19	170.283	187.521	260.986	228.702	236.516	184.057	415.169	381.871	159.721	207.009	240.804	228.034	154.334	221.193
SDHC	424.494	364.149	286.792	346.478	411.819	364.118	427.342	299.292	846.97	667.499	268.103	300.547	454.129	390.469	212.794	363.897
SDHD	296.042	319.685	285	315.432	341.096	349.072	344.92	244.875	442.676	452.036	212.961	292.88	273.345	329.556	231.501	323.464
SUCLA2	98.3461	95.8288	93.2075	89.4138	87.6211	119.166	113.779	92.8286	99.7941	129.774	66.5504	90.4707	94.0075	92.9317	77.1669	97.515
SUCLG1	248.876	212.357	206.132	230.986	259.734	226.897	263.393	187.258	217.5	234.711	142.608	174.808	219.833	208.511	180.056	272.328
SUCLG2	111.894	175.558	105.755	125.428	148.33	175.74	155.886	100.831	177.838	112.388	129.298	75.1367	122.933	117.141	109.904	114.164
