# Supplementary material for: Peripheral blood mononuclear cell mitochondrial dysfunction in acute alcohol‐associated hepatitis
Source: Clin Transl Med. 2023 May 25;13(5):e1276. doi: 10.1002/ctm2.1276 (PMC10212276; doi:10.1002/ctm2.1276)
Supplement: Supplementary file 21 — Supplementary information [file CTM2-13-e1276-s001.xls]

## Sheet: Glycolysis_Heatmap
	pbmc_01_HC_B	pbmc_05_HC_B	pbmc_09_HC_B	pbmc_13_HC_B	pbmc_02_HC_L	pbmc_06_HC_L	pbmc_10_HC_L	pbmc_14_HC_L	pbmc_03_AH_B	pbmc_07_AH_B	pbmc_11_AH_B	pbmc_15_AH_B	pbmc_04_AH_L	pbmc_08_AH_L	pbmc_12_AH_L	pbmc_16_AH_L
ABCB6	2.00706	0.76663	1.79245	2.48372	0.625865	2.40739	1.79179	1.60049	1.27941	0.620929	1.90144	3.0668	2.89254	0.780939	4.67678	2.37841
ADORA2B	6.52296	2.29989	1.79245	2.48372	0.625865	1.80555	1.79179	1.60049	46.0588	33.5302	3.80288	7.66701	7.23135	7.02845	2.33839	1.18921
AGL	120.424	97.362	64.5283	78.237	106.397	128.194	98.5485	56.0172	112.588	73.8905	57.0432	58.2693	88.2224	98.3983	58.4598	77.2985
AGRN	14.5512	10.7328	7.16981	9.93486	13.769	16.2499	21.5015	6.40197	45.4191	41.6022	5.70432	21.4676	54.9582	32.7994	23.3839	14.2705
AK3	151.533	157.926	127.264	142.814	160.847	169.119	158.573	107.233	170.801	99.3486	114.086	98.1377	107.024	124.95	98.2124	98.7042
AK4	9.53355	14.566	10.7547	6.20929	22.5311	5.41664	24.1892	24.0074	68.4485	34.772	7.60576	61.3361	112.086	70.2845	14.0303	48.7575
AKR1A1	477.179	351.883	313.679	271.967	316.688	277.452	326.106	248.076	866.161	624.654	233.877	476.888	356.505	244.434	243.193	359.141
ALDH7A1	7.02472	8.43293	16.1321	11.1767	11.2656	7.22218	9.85485	14.4044	10.2353	9.93486	9.5072	6.13361	4.33881	6.24751	2.33839	4.75683
ALDH9A1	208.735	144.126	114.717	141.572	182.753	154.675	170.22	113.635	241.169	211.737	133.101	154.874	193.077	160.092	95.874	142.705
ALDOA	57.7031	52.1309	89.6226	68.3022	43.1847	58.3793	47.4825	59.2182	61.4117	80.0998	106.481	92.0041	44.8344	84.3414	116.92	95.1366
ALDOB	1.00353	2.29989	1.79245	1.24186	0.625865	1.80555	0.895895	1.60049	1.27941	1.24186	1.90144	1.5334	0.723135	0.780939	2.33839	1.18921
ALG1	46.6642	44.4646	43.0189	36.0139	48.8175	35.5091	41.2112	38.4118	81.2426	59.6092	24.7187	36.8017	41.2187	46.0754	25.7223	42.8115
ANG	4.01413	2.29989	3.58491	2.48372	3.12933	1.80555	7.16716	3.20099	14.7132	9.31393	9.5072	3.0668	4.33881	4.68563	4.67678	3.56762
ANKZF1	175.116	187.058	125.472	202.423	229.692	209.443	221.286	177.655	134.338	122.944	152.115	102.738	117.148	153.845	112.243	152.219
ARPP19	250.381	236.122	136.226	173.86	253.475	263.008	249.059	166.451	488.095	392.427	205.355	205.476	276.961	262.395	184.733	218.814
ARTN	0.501766	0.76663	1.79245	2.48372	1.25173	0.601848	0.895895	1.60049	0.639706	0.620929	1.90144	1.5334	0.723135	0.780939	2.33839	1.18921
AURKA	11.0389	9.19956	10.7547	13.6604	8.13625	4.21294	6.27127	6.40197	25.5882	16.1442	7.60576	16.8674	15.909	14.8378	7.01517	9.51366
B3GALT6	87.3073	75.1298	64.5283	54.6417	110.152	86.6662	95.8608	62.4192	110.029	120.46	60.8461	88.9373	105.578	78.8748	51.4446	99.8934
B3GAT1	4.01413	19.9324	14.3396	27.3209	6.88452	15.0462	16.1261	16.0049	0.639706	14.9023	3.80288	3.0668	2.1694	27.3329	4.67678	4.75683
B3GAT3	167.59	153.326	154.151	162.683	205.284	198.61	221.286	142.444	166.963	164.546	110.283	139.54	149.689	177.273	100.551	179.57
B3GNT3	1.00353	0.76663	1.79245	1.24186	0.625865	0.601848	0.895895	1.60049	0.639706	0.620929	1.90144	1.5334	0.723135	0.780939	2.33839	1.18921
B4GALT1	144.007	174.792	252.736	341.511	97.6349	143.24	246.371	297.692	324.331	309.223	197.75	199.342	217.664	333.461	182.395	197.408
B4GALT2	3.0106	2.29989	5.37736	3.72557	4.38106	3.00924	6.27127	8.00246	2.55882	4.96743	3.80288	4.60021	6.50821	5.46657	4.67678	2.37841
B4GALT4	48.6713	66.6968	69.9057	48.4325	71.3486	74.6292	70.7757	65.6202	39.6617	37.8767	34.2259	39.8685	36.1567	54.6657	53.783	71.3524
B4GALT7	57.2013	49.831	37.6415	37.2557	51.3209	38.5183	55.5455	33.6103	67.1691	95.6231	28.5216	59.8027	55.6814	38.266	25.7223	59.4604
BIK	9.03179	9.96619	3.58491	2.48372	11.8914	6.62033	12.5425	8.00246	3.19853	3.72557	9.5072	7.66701	12.2933	4.68563	9.35356	10.7029
BPNT1	50.1766	49.0643	32.2642	42.2232	57.5796	63.7959	34.044	32.0099	58.2132	55.8836	24.7187	36.8017	49.8963	49.1992	28.0607	46.3791
CACNA1H	1.5053	1.53326	3.58491	1.24186	3.75519	3.61109	0.895895	1.60049	0.639706	1.86279	1.90144	3.0668	2.1694	1.56188	4.67678	2.37841
CAPN5	5.01766	4.59978	5.37736	1.24186	6.25865	3.61109	1.79179	3.20099	2.55882	3.72557	3.80288	1.5334	7.23135	2.34282	2.33839	3.56762
CASP6	82.2896	81.2628	57.3585	75.7533	95.7573	94.4902	88.6936	59.2182	67.8088	49.0534	98.8749	58.2693	60.0202	61.6942	72.4901	78.4877
CD44	2709.03	2206.36	1563.02	1525	1576.55	1919.29	2102.67	1683.72	4542.55	5629.96	1743.62	2987.07	5189.22	5038.62	1721.06	2537.77
CDK1	2.00706	4.59978	3.58491	2.48372	4.38106	1.80555	7.16716	1.60049	5.11764	0.620929	3.80288	7.66701	5.78508	3.12376	11.692	9.51366
CENPA	3.0106	1.53326	3.58491	1.24186	1.25173	0.601848	0.895895	1.60049	5.75735	1.24186	1.90144	3.0668	8.67762	1.56188	4.67678	5.94604
CHPF	13.5477	11.4995	14.3396	4.96743	16.8984	9.02773	16.1261	19.2059	10.875	12.4186	7.60576	12.2672	21.694	15.6188	7.01517	22.5949
CHPF2	57.2013	66.6968	60.9434	44.7069	49.4433	46.3423	51.9619	41.6128	108.11	108.042	47.536	53.6691	91.8381	79.6558	23.3839	49.9467
CHST12	240.848	302.819	381.792	581.189	299.789	436.942	570.685	481.748	113.868	322.883	237.68	176.341	151.858	575.552	306.329	381.735
CHST2	53.1872	56.7306	111.132	109.283	27.5381	58.9811	103.028	81.6251	78.6838	134.742	20.9158	93.5375	106.301	148.378	56.1214	59.4604
CHST6	1.5053	1.53326	1.79245	1.24186	1.25173	1.80555	2.68769	3.20099	0.639706	1.24186	1.90144	1.5334	1.44627	0.780939	2.33839	1.18921
CITED2	195.187	170.192	173.868	228.502	167.732	214.86	257.122	161.65	358.235	309.844	174.932	214.676	180.784	210.854	159.011	165.3
CLN6	52.6854	46.7644	26.8868	28.5627	53.1985	43.9349	39.4194	22.4069	73.5661	67.0603	20.9158	7.66701	39.0493	33.5804	18.7071	27.3518
COG2	107.378	88.1625	93.2075	95.6231	126.425	99.9068	101.236	65.6202	171.441	186.9	58.9446	76.6701	122.933	90.5889	56.1214	95.1366
COL5A1	1.00353	0.76663	1.79245	1.24186	1.8776	1.2037	0.895895	4.80148	0.639706	0.620929	1.90144	1.5334	2.1694	3.90469	4.67678	1.18921
COPB2	344.211	250.688	215.094	247.13	268.496	261.804	295.645	192.059	510.485	491.776	188.243	272.946	383.261	334.242	166.026	298.491
CTH	5.01766	7.6663	7.16981	4.96743	3.12933	3.00924	2.68769	6.40197	3.19853	3.10464	3.80288	3.0668	5.78508	5.46657	2.33839	3.56762
CXCR4	716.522	902.324	729.528	851.914	1135.32	1410.73	1428.06	1080.33	768.926	860.607	870.859	607.227	875.716	1818.81	862.866	1108.34
CYB5A	149.526	167.892	134.434	117.976	236.577	200.416	240.996	187.258	165.684	124.186	112.185	168.674	154.028	141.35	112.243	214.057
DDIT4	45.6607	70.53	69.9057	90.6556	82.6142	97.4994	119.154	65.6202	33.9044	62.7138	41.8317	79.7369	80.9911	278.795	60.7982	171.246
DEPDC1	0.501766	0.76663	1.79245	1.24186	1.25173	0.601848	2.68769	3.20099	1.91912	0.620929	1.90144	1.5334	7.23135	0.780939	2.33839	4.75683
DLD	152.537	140.293	161.321	158.958	147.078	157.082	213.223	128.039	240.529	217.946	112.185	190.142	171.383	171.807	168.364	246.166
DPYSL4	2.00706	2.29989	1.79245	1.24186	3.75519	2.40739	4.47948	1.60049	0.639706	0.620929	1.90144	4.60021	0.723135	0.780939	2.33839	1.18921
DSC2	14.5512	8.43293	1.79245	2.48372	1.8776	6.01848	1.79179	6.40197	156.728	117.356	13.3101	47.5355	72.3135	64.8179	7.01517	21.4057
ECD	85.802	78.9629	62.7359	74.5115	82.6142	96.8976	81.5265	75.2232	113.868	109.283	74.1561	75.1367	78.8217	91.3699	56.1214	71.3524
EFNA3	5.01766	6.13304	5.37736	4.96743	7.51038	6.62033	7.16716	8.00246	4.47794	6.20929	3.80288	4.60021	2.1694	3.90469	7.01517	5.94604
EGLN3	8.02825	3.83315	3.58491	7.45115	8.13625	8.42588	7.16716	19.2059	3.19853	1.86279	28.5216	4.60021	3.61567	2.34282	2.33839	2.37841
ELF3	2.00706	2.29989	7.16981	2.48372	1.8776	3.00924	1.79179	1.60049	3.19853	1.86279	1.90144	3.0668	1.44627	3.12376	7.01517	1.18921
ENO1	1581.57	1173.71	994.811	876.752	1909.51	1561.19	1709.37	1016.31	2848.61	2330.97	954.523	1478.2	2032.73	1568.91	1157.5	2021.65
ENO2	71.2508	55.964	66.3208	57.1255	79.4849	64.3978	87.7977	72.0222	33.2647	60.2301	58.9446	41.4019	56.4045	74.1892	56.1214	60.6496
ERO1A	197.696	179.391	138.019	149.023	204.658	211.249	206.952	155.248	500.25	360.76	201.553	231.544	397.001	262.395	166.026	218.814
EXT1	25.0883	22.2323	7.16981	11.1767	11.2656	16.2499	9.85485	12.8039	21.1103	13.6604	19.0144	10.7338	17.3552	14.0569	11.692	8.32445
EXT2	36.1271	23.7655	25.0943	36.0139	36.926	37.9164	35.8358	22.4069	70.3676	63.3347	22.8173	27.6012	51.3426	51.542	21.0455	42.8115
FAM162A	248.876	252.988	215.094	214.841	336.09	279.859	321.626	169.652	157.368	194.351	161.622	182.475	234.296	192.111	191.748	280.653
FKBP4	221.279	142.593	121.887	155.232	158.344	146.851	170.22	136.042	229.015	334.06	89.3677	159.474	214.771	196.797	74.8285	172.435
FUT8	63.2225	57.4973	50.1887	34.772	71.3486	74.0274	56.4414	51.2158	41.5809	44.086	34.2259	35.2682	55.6814	45.2945	32.7375	44.0007
G6PD	592.586	350.35	306.509	235.953	177.12	192.591	198.889	203.263	1182.82	829.561	365.076	495.289	576.338	306.128	252.546	166.489
GAL3ST1	1.00353	1.53326	1.79245	2.48372	0.625865	1.2037	0.895895	1.60049	0.639706	1.24186	1.90144	1.5334	0.723135	1.56188	2.33839	1.18921
GALE	46.1625	32.9651	16.1321	22.3534	38.8036	31.898	36.7317	32.0099	62.6911	29.8046	17.113	18.4008	41.2187	28.8947	23.3839	24.9733
GALK1	61.7172	58.2639	43.0189	76.9952	55.0761	49.9534	66.2963	44.8138	123.463	134.121	47.536	75.1367	62.1896	65.5989	44.4294	54.7035
GALK2	111.392	101.195	69.9057	85.6882	95.1315	98.7031	120.05	83.2256	123.463	90.0347	55.1417	41.4019	78.0986	67.1607	58.4598	65.4064
GCLC	263.427	174.792	227.642	158.958	126.425	106.527	94.9649	86.4266	1007.54	441.48	325.146	142.606	217.664	142.912	65.4749	90.3797
GFPT1	97.3426	102.728	57.3585	55.8836	102.016	85.4625	80.6306	72.0222	110.029	102.453	53.2403	62.8695	120.04	89.027	37.4143	79.6769
TSTA3	129.456	106.562	95	129.153	136.439	142.638	184.554	97.6301	132.419	116.114	93.1705	138.006	114.978	121.046	91.1973	155.786
GLCE	17.06	15.3326	17.9245	13.6604	18.776	16.8518	16.1261	19.2059	51.1764	37.8767	11.4086	15.334	22.4172	16.3997	9.35356	11.8921
GLRX	809.348	768.93	544.906	610.994	642.763	777.588	771.366	544.168	1358.09	1224.47	433.528	923.108	1372.51	775.472	458.325	504.224
GMPPA	82.2896	57.4973	59.1509	57.1255	43.8106	48.1479	68.0881	43.2133	142.015	119.218	49.4374	78.2035	83.1605	70.2845	42.091	54.7035
GMPPB	77.272	68.2301	55.566	60.851	57.5796	49.9534	68.9839	46.4143	79.9632	77.6161	66.5504	56.7359	92.5613	45.2945	46.7678	77.2985
GNE	34.1201	33.7317	26.8868	9.93486	31.2933	35.5091	18.8138	12.8039	48.6176	52.158	11.4086	19.9342	39.0493	28.8947	21.0455	35.6762
GNPDA1	161.067	103.495	69.9057	65.8185	143.949	113.147	84.2142	65.6202	435	207.39	110.283	108.872	180.061	105.427	86.5205	98.7042
GOT1	46.1625	34.4984	43.0189	36.0139	43.1847	34.9072	59.1291	32.0099	42.2206	43.465	32.3245	30.668	36.1567	36.7041	35.0759	53.5143
GOT2	67.7384	58.2639	53.7736	54.6417	83.8659	61.3885	65.4004	35.2108	57.5735	57.7464	38.0288	41.4019	57.1276	43.7326	46.7678	61.8388
GPC1	3.0106	1.53326	1.79245	1.24186	5.00692	1.2037	5.37537	1.60049	3.19853	4.96743	7.60576	3.0668	4.33881	2.34282	7.01517	2.37841
GPC3	0.501766	0.76663	1.79245	1.24186	0.625865	1.2037	2.68769	1.60049	0.639706	1.24186	1.90144	1.5334	1.44627	5.46657	2.33839	1.18921
GPC4	40.1413	13.7993	5.37736	1.24186	7.51038	3.61109	15.2302	1.60049	46.0588	43.465	9.5072	7.66701	24.5866	106.208	11.692	1.18921
GUSB	110.389	96.5954	89.6226	94.3812	84.4918	81.2495	118.258	86.4266	168.243	125.428	72.2547	75.1367	83.1605	96.8364	77.1669	79.6769
GYS1	28.0989	18.3991	16.1321	9.93486	26.9122	21.0647	18.8138	9.60296	40.9412	36.6348	17.113	16.8674	26.756	21.0854	14.0303	23.7841
GYS2	1.00353	0.76663	1.79245	1.24186	1.25173	0.601848	0.895895	1.60049	0.639706	0.620929	1.90144	1.5334	0.723135	0.780939	2.33839	1.18921
HAX1	410.445	331.184	261.698	285.627	459.385	366.526	402.257	326.501	259.081	305.497	283.314	265.279	307.332	336.585	257.223	424.547
HDLBP	387.865	273.687	173.868	166.409	259.108	222.082	206.952	132.841	749.095	599.817	203.454	286.746	441.835	340.489	194.086	253.301
HK2	86.3037	78.1963	44.8113	17.386	48.1916	51.1571	58.2332	36.8113	434.36	352.067	57.0432	268.345	471.484	325.652	65.4749	83.2445
HMMR	1.00353	2.29989	3.58491	1.24186	3.12933	1.80555	3.58358	1.60049	6.39706	1.24186	1.90144	1.5334	12.2933	4.68563	4.67678	10.7029
HOMER1	32.113	45.2312	32.2642	42.2232	35.0484	23.4721	34.9399	32.0099	60.1323	59.6092	19.0144	30.668	47.7269	51.542	23.3839	34.487
HS2ST1	48.6713	47.5311	32.2642	23.5953	37.5519	36.7128	41.2112	32.0099	129.86	90.6556	36.1274	75.1367	95.4538	57.7895	37.4143	40.433
HSPA5	1046.18	915.357	621.981	701.65	774.195	749.301	799.139	606.587	1226.96	1333.76	595.151	660.896	1008.05	657.551	453.648	1032.23
IDH1	111.392	96.5954	73.4906	81.9626	52.5727	84.2588	84.2142	76.8236	412.61	229.123	108.382	76.6701	88.2224	74.1892	46.7678	64.2172
IDUA	9.03179	9.19956	16.1321	12.4186	16.2725	13.8425	24.1892	16.0049	11.5147	14.2814	19.0144	7.66701	7.23135	8.59033	18.7071	10.7029
IER3	332.671	275.987	111.132	145.297	215.298	306.341	759.719	398.523	828.419	863.712	110.283	1289.59	2262.69	3174.52	376.481	1697
IGFBP3	7.02472	5.36641	16.1321	8.693	9.38798	3.61109	14.3343	8.00246	3.19853	9.93486	3.80288	3.0668	4.33881	7.80939	4.67678	2.37841
IL13RA1	239.342	204.69	59.1509	95.6231	26.2863	51.1571	46.5866	83.2256	1054.23	902.831	91.2691	392.551	412.91	206.949	46.7678	77.2985
IRS2	86.8055	82.7961	48.3962	63.3347	81.9883	74.6292	69.8798	62.4192	275.713	151.507	77.959	88.9373	152.581	131.198	79.5053	54.7035
ISG20	340.197	424.713	345.943	417.264	500.692	947.309	1120.77	574.577	132.419	160.2	431.627	245.344	294.316	761.415	612.658	864.554
KDELR3	2.00706	0.76663	1.79245	1.24186	2.50346	0.601848	2.68769	3.20099	0.639706	0.620929	3.80288	1.5334	0.723135	0.780939	2.33839	1.18921
KIF20A	0.501766	0.76663	1.79245	1.24186	0.625865	1.2037	0.895895	1.60049	1.91912	0.620929	1.90144	1.5334	2.89254	0.780939	2.33839	4.75683
KIF2A	456.105	363.383	258.113	269.483	557.646	436.34	460.49	281.687	193.831	222.913	249.089	231.544	267.56	304.566	243.193	313.951
LCT	0.501766	0.76663	1.79245	1.24186	1.25173	1.2037	1.79179	1.60049	0.639706	0.620929	1.90144	1.5334	0.723135	0.780939	2.33839	1.18921
LDHA	840.96	707.6	738.491	906.556	1444.5	1232.59	1727.29	1027.52	593.647	976.721	673.11	726.833	856.915	1663.4	1115.41	1478.18
LDHC	8.02825	0.76663	1.79245	1.24186	8.76211	0.601848	0.895895	1.60049	0.639706	0.620929	7.60576	1.5334	0.723135	0.780939	11.692	1.18921
LHPP	29.1024	39.8648	37.6415	38.4976	29.4157	40.3238	38.5235	32.0099	30.7059	28.5627	22.8173	32.2014	23.1403	35.9232	16.3687	42.8115
MDH1	414.96	376.415	299.34	381.25	409.942	381.572	466.762	337.704	580.853	517.855	363.175	380.284	371.691	346.737	322.698	449.52
MDH2	385.858	335.784	319.057	387.46	386.159	392.405	460.49	305.694	472.103	535.862	311.836	429.353	401.34	359.232	247.869	404.33
ME1	106.876	82.0294	37.6415	69.544	18.1501	33.1017	11.6466	14.4044	332.007	214.22	57.0432	32.2014	84.6068	13.276	14.0303	3.56762
ME2	275.971	264.487	175.66	188.762	291.027	276.248	228.453	184.057	492.573	341.511	195.848	154.874	280.576	237.405	147.319	202.165
MED24	37.6324	29.8986	43.0189	34.772	42.5588	33.1017	36.7317	32.0099	62.0514	39.7394	47.536	35.2682	39.0493	35.1423	49.1062	51.1359
MERTK	54.6925	36.0316	1.79245	14.9023	3.12933	10.8333	3.58358	4.80148	243.728	137.846	60.8461	44.4687	47.7269	24.2091	2.33839	3.56762
MET	3.51236	7.6663	3.58491	2.48372	5.63279	19.861	21.5015	8.00246	12.7941	9.93486	1.90144	24.5344	209.709	208.511	30.3991	70.1632
MIF	114.403	108.861	261.698	172.618	207.787	173.332	223.078	243.275	79.9632	82.5835	365.076	285.213	169.214	89.808	526.138	352.005
MIOX	1.5053	0.76663	5.37736	1.24186	1.8776	0.601848	0.895895	1.60049	0.639706	1.86279	1.90144	1.5334	2.1694	0.780939	4.67678	4.75683
MPI	41.1448	46.7644	41.2264	32.2883	63.2124	75.231	61.8168	35.2108	58.8529	37.2557	49.4374	41.4019	46.2806	31.2376	28.0607	45.1899
MXI1	155.046	137.227	127.264	122.944	215.923	217.267	207.848	137.642	165.684	115.493	112.185	73.6033	97.6232	138.226	147.319	136.759
NANP	12.5441	10.7328	14.3396	9.93486	13.1432	7.22218	13.4384	12.8039	43.5	39.7394	19.0144	33.7348	26.0329	8.59033	7.01517	7.13524
NASP	396.897	305.119	250.943	316.674	455.004	436.942	396.882	275.285	284.669	307.36	224.37	196.275	289.977	367.041	219.809	363.897
NDUFV3	245.364	228.456	161.321	171.376	227.189	242.545	186.346	164.851	432.441	476.252	125.495	233.077	300.824	234.282	95.874	152.219
NOL3	14.0494	16.0992	8.96226	6.20929	4.38106	7.22218	10.7507	12.8039	30.7059	26.079	17.113	21.4676	21.694	28.8947	21.0455	16.6489
NSDHL	40.1413	29.8986	28.6792	21.1116	38.1778	27.685	38.5235	35.2108	62.6911	55.2627	19.0144	47.5355	45.5575	42.9516	18.7071	47.5683
NT5E	12.5441	14.566	1.79245	3.72557	7.51038	6.62033	6.27127	4.80148	8.95588	3.72557	7.60576	13.8006	9.40075	64.8179	4.67678	10.7029
P4HA1	86.8055	82.0294	32.2642	38.4976	50.0692	47.546	44.7948	22.4069	188.073	141.572	41.8317	56.7359	139.565	117.141	39.7526	51.1359
P4HA2	3.0106	4.59978	1.79245	1.24186	0.625865	6.62033	4.47948	1.60049	26.2279	18.0069	3.80288	7.66701	17.3552	17.9616	4.67678	20.2165
PAM	32.6148	33.7317	21.5094	32.2883	29.4157	26.4813	43.003	32.0099	68.4485	37.2557	32.3245	15.334	31.8179	37.4851	18.7071	13.0813
PAXIP1	58.2048	36.0316	35.8491	33.5302	50.6951	51.759	34.9399	32.0099	83.1617	57.7464	24.7187	26.0678	54.2351	60.9132	23.3839	28.541
PC	17.06	3.83315	8.96226	7.45115	2.50346	3.61109	1.79179	1.60049	47.9779	34.772	9.5072	9.20041	5.06194	4.68563	2.33839	2.37841
PDK3	29.6042	35.265	57.3585	38.4976	41.3071	43.3331	54.6496	48.0148	27.5073	28.5627	45.6345	29.1346	20.9709	35.1423	46.7678	52.3251
PFKFB1	0.501766	2.29989	1.79245	1.24186	1.25173	1.2037	1.79179	1.60049	0.639706	1.86279	1.90144	3.0668	0.723135	1.56188	2.33839	1.18921
PFKP	59.2084	59.7972	71.6981	52.158	87.6211	72.2218	98.5485	60.8187	105.551	58.9882	49.4374	62.8695	73.0366	70.2845	63.1366	72.5416
PGAM1	599.61	450.779	464.245	537.724	513.835	445.97	573.373	398.523	1065.11	1039.43	405.007	568.892	710.841	635.684	395.188	532.765
PGAM2	1.5053	1.53326	1.79245	2.48372	0.625865	1.2037	1.79179	4.80148	1.27941	0.620929	1.90144	4.60021	1.44627	0.780939	2.33839	2.37841
PGK1	1033.14	808.028	659.623	778.645	1064.6	943.096	1083.14	729.825	1764.95	1768.41	631.278	887.84	1252.47	1133.14	643.058	1077.42
PGLS	459.618	370.282	401.509	412.297	386.159	366.526	529.474	364.912	624.353	530.273	380.288	461.554	462.083	346.737	280.607	444.763
PGM2	81.2861	65.9302	44.8113	80.7208	65.7158	65.6015	60.9209	43.2133	168.243	121.081	36.1274	78.2035	79.5448	48.4182	25.7223	55.8927
PHKA2	45.6607	52.8975	21.5094	27.3209	31.9191	39.1201	30.4604	19.2059	90.8382	68.9231	26.6202	23.001	51.3426	32.0185	23.3839	20.2165
PKM	1746.65	1079.42	1070.09	896.621	841.163	737.264	1191.54	816.251	3384.04	3756	834.732	2094.63	2413.1	1714.16	708.532	1367.59
PKP2	4.51589	1.53326	1.79245	3.72557	1.25173	1.80555	1.79179	3.20099	0.639706	2.48372	9.5072	1.5334	2.1694	1.56188	2.33839	1.18921
PLOD1	30.106	16.0992	16.1321	17.386	5.63279	6.01848	17.022	9.60296	101.713	75.1324	22.8173	23.001	19.5246	21.0854	7.01517	7.13524
PLOD2	0.501766	0.76663	1.79245	1.24186	0.625865	1.2037	2.68769	1.60049	1.91912	0.620929	1.90144	1.5334	1.44627	1.56188	2.33839	1.18921
PMM2	96.8408	81.2628	53.7736	53.3999	102.642	94.4902	63.6086	48.0148	109.39	87.551	53.2403	36.8017	98.3463	74.1892	44.4294	58.2711
POLR3K	135.477	119.594	109.34	119.218	177.746	148.657	179.179	123.238	126.662	151.507	131.199	134.939	117.871	152.283	123.935	148.651
PPFIA4	2.50883	0.76663	5.37736	2.48372	1.8776	0.601848	0.895895	1.60049	0.639706	3.10464	1.90144	1.5334	0.723135	0.780939	2.33839	1.18921
PPIA	1911.23	1707.29	1231.42	1436.83	2586.07	2113.69	2007.7	1360.42	2757.13	2334.69	1131.36	1492	2045.03	1656.37	1225.32	1944.35
PPP2CB	151.533	111.928	51.9811	81.9626	90.1246	84.8606	91.3813	92.8286	436.279	331.576	93.1705	128.806	240.081	175.711	72.4901	120.11
PRPS1	108.883	94.2955	96.7925	124.186	180.875	157.684	168.428	80.0246	110.669	81.3417	70.3533	90.4707	88.9456	108.551	123.935	136.759
PSMC4	309.088	252.988	243.774	265.758	297.912	263.008	325.21	203.263	312.816	317.916	174.932	271.412	319.626	312.376	203.44	328.221
PYGB	54.1907	44.4646	26.8868	32.2883	31.9191	37.9164	32.2522	27.2084	138.816	93.7603	30.423	52.1357	67.9747	52.3229	30.3991	49.9467
PYGL	102.862	59.0305	48.3962	39.7394	24.4087	16.2499	14.3343	17.6054	317.294	167.03	45.6345	122.672	165.598	52.3229	11.692	14.2705
QSOX1	82.2896	116.528	87.8302	99.3486	55.0761	95.6939	118.258	92.8286	215.581	265.137	57.0432	156.407	288.531	350.642	63.1366	88.0013
RARS	217.766	155.626	121.887	130.395	197.147	158.888	179.179	104.032	295.544	280.039	115.988	124.206	235.019	196.797	102.889	156.975
RBCK1	206.226	194.724	188.208	212.358	233.448	279.258	370.005	232.071	168.243	191.867	176.834	210.076	181.507	251.462	217.47	292.545
RPE	75.7667	70.53	57.3585	53.3999	84.4918	64.9996	77.047	49.6153	174.64	149.023	66.5504	75.1367	97.6232	74.1892	35.0759	60.6496
RRAGD	36.6289	19.9324	16.1321	14.9023	21.9053	15.0462	24.1892	14.4044	186.794	108.663	47.536	92.0041	81.7142	49.9801	11.692	38.0546
SAP30	43.6536	35.265	68.1132	38.4976	45.0623	30.0924	68.0881	46.4143	81.8823	78.237	38.0288	35.2682	35.4336	49.9801	25.7223	45.1899
SDC1	0.501766	0.76663	1.79245	1.24186	0.625865	0.601848	0.895895	1.60049	0.639706	1.86279	1.90144	1.5334	0.723135	2.34282	2.33839	1.18921
SDC2	772.72	615.604	286.792	274.451	158.344	275.647	327.898	171.253	1724.65	2166.42	570.432	803.503	1857.73	1263.56	257.223	411.466
SDC3	3.51236	6.13304	1.79245	2.48372	1.25173	0.601848	1.79179	1.60049	39.022	6.83022	5.70432	1.5334	3.61567	1.56188	4.67678	1.18921
SDHC	424.494	364.149	286.792	346.478	411.819	364.118	427.342	299.292	846.97	667.499	268.103	300.547	454.129	390.469	212.794	363.897
SLC16A3	551.943	404.781	308.302	206.148	173.365	160.694	213.223	158.449	1331.87	1338.72	165.425	591.893	890.179	670.827	128.612	272.328
SLC25A10	1.00353	3.83315	3.58491	3.72557	2.50346	4.21294	3.58358	1.60049	6.39706	0.620929	3.80288	1.5334	2.89254	2.34282	4.67678	3.56762
SLC25A13	82.7914	65.1636	48.3962	34.772	39.4295	41.5275	38.5235	16.0049	146.493	181.311	60.8461	81.2703	76.6523	54.6657	18.7071	19.0273
SLC35A3	159.06	174.025	100.377	172.618	165.228	182.36	163.053	126.439	220.698	177.586	112.185	124.206	144.627	159.312	72.4901	103.461
SLC37A4	20.5724	23.7655	19.717	22.3534	31.9191	28.8887	22.3974	12.8039	57.5735	23.5953	15.2115	32.2014	28.9254	21.8663	18.7071	22.5949
SOD1	1110.41	952.921	844.245	961.198	1589.07	1417.95	1580.36	1013.11	836.735	722.761	865.155	783.568	909.704	904.327	867.543	1248.67
SPAG4	1.00353	0.76663	1.79245	1.24186	3.75519	3.00924	1.79179	1.60049	0.639706	1.24186	1.90144	1.5334	2.1694	1.56188	2.33839	1.18921
SRD5A3	173.109	91.9956	69.9057	106.8	66.9676	27.685	41.2112	43.2133	335.845	267.62	36.1274	157.94	115.702	80.4367	28.0607	49.9467
STMN1	282.996	322.751	188.208	188.762	391.166	405.044	401.361	230.471	268.676	93.1393	235.778	197.809	277.684	131.198	208.117	353.195
TALDO1	2514.35	1530.19	1132.83	1133.82	924.403	896.754	1137.79	865.867	4048.7	3518.8	1095.23	2304.7	2269.92	1757.11	841.821	1289.1
TGFA	7.02472	9.96619	5.37736	4.96743	10.0138	12.6388	16.1261	17.6054	5.75735	14.2814	11.4086	7.66701	55.6814	77.313	18.7071	22.5949
TGFBI	792.288	520.542	105.755	284.385	24.4087	72.2218	24.1892	16.0049	2163.48	2218.58	212.961	182.475	185.846	111.674	4.67678	10.7029
TKTL1	1.00353	3.83315	5.37736	23.5953	3.75519	2.40739	1.79179	9.60296	1.91912	2.48372	7.60576	4.60021	2.1694	7.02845	4.67678	1.18921
TPBG	4.51589	4.59978	1.79245	4.96743	1.8776	3.61109	4.47948	3.20099	10.2353	2.48372	3.80288	1.5334	4.33881	4.68563	4.67678	1.18921
TPI1	1140.51	834.094	820.943	834.528	961.955	838.375	1068.8	696.214	1531.46	1618.14	686.42	1025.85	1174.37	1026.93	596.29	990.61
TPST1	5.51943	3.06652	1.79245	4.96743	5.63279	4.81479	15.2302	11.2034	50.5367	39.1185	20.9158	16.8674	57.8508	98.3983	14.0303	30.9194
TXN	2054.73	1552.43	1267.26	994.728	1530.87	1220.55	2388.46	1414.84	2507.01	2863.1	918.395	2637.45	2818.06	3575.14	1510.6	2580.58
UGP2	387.865	321.985	274.245	290.595	342.974	390.6	421.071	238.473	580.213	484.945	216.764	389.484	573.446	492.772	245.531	357.951
VCAN	12.5441	8.43293	3.58491	3.72557	2.50346	49.9534	120.946	76.8236	169.522	373.178	11.4086	108.872	886.563	898.861	21.0455	101.083
VEGFA	13.5477	8.43293	5.37736	1.24186	9.38798	3.61109	8.06306	3.20099	55.6544	60.851	22.8173	13.8006	147.519	235.063	2.33839	5.94604
VLDLR	4.01413	6.13304	3.58491	11.1767	4.38106	6.62033	8.95895	6.40197	5.75735	6.83022	3.80288	4.60021	8.67762	7.02845	2.33839	5.94604
XYLT2	22.5795	27.5987	39.434	26.079	24.4087	31.898	29.5645	25.6079	15.9926	14.9023	19.0144	13.8006	14.4627	34.3613	21.0455	26.1626
ZNF292	707.49	650.102	399.717	548.901	899.368	790.227	724.779	523.361	454.191	526.548	309.935	329.681	491.732	603.666	357.774	526.819
