# Supplementary material for: Peripheral blood mononuclear cell mitochondrial dysfunction in acute alcohol‐associated hepatitis
Source: Clin Transl Med. 2023 May 25;13(5):e1276. doi: 10.1002/ctm2.1276 (PMC10212276; doi:10.1002/ctm2.1276)
Supplement: Supplementary file 22 — Supplementary information [file CTM2-13-e1276-s004.xls]

## Sheet: ROS_Heatmap
	pbmc_01_HC_B	pbmc_05_HC_B	pbmc_09_HC_B	pbmc_13_HC_B	pbmc_02_HC_L	pbmc_06_HC_L	pbmc_10_HC_L	pbmc_14_HC_L	pbmc_03_AH_B	pbmc_07_AH_B	pbmc_11_AH_B	pbmc_15_AH_B	pbmc_04_AH_L	pbmc_08_AH_L	pbmc_12_AH_L	pbmc_16_AH_L
ABCC1	185.152	141.827	78.8679	64.5766	106.397	120.972	105.716	68.8212	358.235	351.446	57.0432	167.141	207.54	116.36	51.4446	88.0013
ATOX1	380.84	351.117	292.17	250.855	227.189	293.1	258.914	209.665	1699.7	727.729	330.85	1542.6	877.886	471.687	217.47	397.195
CAT	176.12	176.325	175.66	190.004	135.187	155.277	172.908	142.444	732.463	344.616	155.918	141.073	181.507	127.293	121.596	137.948
CDKN2D	133.972	172.492	191.792	265.758	168.984	184.166	274.144	200.062	83.1617	101.832	115.988	90.4707	122.933	146.036	116.92	115.353
EGLN2	13.5477	13.0327	14.3396	16.1442	17.5242	19.861	10.7507	11.2034	14.0735	9.31393	20.9158	10.7338	12.2933	12.495	16.3687	14.2705
ERCC2	23.0812	16.0992	21.5094	23.5953	22.5311	28.2869	27.7728	11.2034	43.5	32.9092	22.8173	21.4676	16.6321	18.7425	11.692	22.5949
FES	23.0812	23.7655	5.37736	23.5953	4.38106	9.62957	17.022	9.60296	190.632	127.29	13.3101	38.3351	31.0948	9.37127	7.01517	5.94604
FTL	46832.3	34315.9	28571.7	23392.9	18572.5	17530.6	26755.9	15881.7	192429	108719	50865.4	108169	67631.2	40947	21436	27556.3
G6PD	592.586	350.35	306.509	235.953	177.12	192.591	198.889	203.263	1182.82	829.561	365.076	495.289	576.338	306.128	252.546	166.489
GCLC	263.427	174.792	227.642	158.958	126.425	106.527	94.9649	86.4266	1007.54	441.48	325.146	142.606	217.664	142.912	65.4749	90.3797
GCLM	203.717	139.527	155.943	191.246	233.448	182.962	200.681	169.652	262.279	173.239	178.735	104.271	166.321	156.188	147.319	142.705
GLRX	809.348	768.93	544.906	610.994	642.763	777.588	771.366	544.168	1358.09	1224.47	433.528	923.108	1372.51	775.472	458.325	504.224
GLRX2	162.07	148.726	98.5849	111.767	102.016	101.111	110.195	76.8236	181.676	215.462	96.9734	125.739	161.259	175.711	60.7982	99.8934
GPX3	31.6113	22.2323	34.0566	4.96743	3.75519	7.82403	7.16716	8.00246	39.6617	96.244	9.5072	13.8006	31.0948	17.1807	2.33839	1.18921
GPX4	1704.5	1361.54	1319.25	1148.72	1231.7	1068.28	1554.38	963.497	3346.94	3058.7	1298.68	2663.52	1978.5	1772.73	968.094	1457.97
GSR	362.777	229.222	120.094	119.218	118.914	134.814	95.8608	105.633	1512.9	892.275	349.865	265.279	624.065	224.129	105.228	166.489
HHEX	37.1307	24.5322	21.5094	32.2883	9.38798	25.2776	16.1261	25.6079	139.456	67.6813	38.0288	21.4676	28.9254	20.3044	23.3839	7.13524
HMOX2	211.745	191.658	216.887	234.711	214.672	202.823	271.456	185.657	154.809	176.344	193.947	142.606	149.689	187.425	135.627	196.219
IPCEF1	237.335	243.788	127.264	141.572	297.912	317.174	172.012	131.24	104.912	119.839	114.086	75.1367	90.3918	151.502	63.1366	122.488
JUNB	431.017	471.478	518.019	384.976	675.934	557.913	831.391	566.574	616.036	728.35	290.92	696.165	787.494	773.13	453.648	862.175
LAMTOR5	598.607	476.844	430.189	459.487	569.537	518.793	602.938	452.939	827.139	772.436	387.894	539.758	659.499	588.828	411.557	631.469
LSP1	1052.7	1034.95	1166.89	1097.8	794.849	916.615	1318.76	979.502	2185.87	1190.94	1032.48	1088.72	1193.9	1016	806.745	1014.39
MBP	1108.4	1019.62	777.925	788.58	1453.88	1352.35	1264.11	685.011	1292.21	1259.24	690.223	622.561	1008.77	1463.48	764.654	787.255
MGST1	308.586	144.126	207.925	74.5115	95.1315	99.305	162.157	76.8236	1006.9	676.192	193.947	509.09	691.317	470.906	182.395	197.408
MPO	2.50883	1.53326	1.79245	2.48372	3.75519	0.601848	0.895895	3.20099	3.19853	4.3465	1.90144	1.5334	1.44627	1.56188	4.67678	1.18921
MSRA	74.7631	62.0971	37.6415	44.7069	36.926	36.7128	60.9209	46.4143	151.61	147.781	47.536	72.0699	73.7597	60.9132	37.4143	45.1899
NDUFA6	449.582	354.183	320.849	296.804	386.159	343.655	370.005	294.491	381.265	533.999	250.99	352.682	350.72	455.287	261.9	391.249
NDUFB4	944.825	708.366	564.623	622.171	761.052	708.977	512.452	510.557	639.066	786.717	578.038	614.894	726.027	698.159	521.461	662.388
NDUFS2	137.986	243.022	293.962	271.967	144.575	253.98	304.604	230.471	281.47	338.406	218.666	245.344	206.817	239.748	210.455	253.301
NQO1	116.911	58.2639	39.434	43.465	37.5519	41.5275	111.987	25.6079	266.757	159.579	89.3677	67.4697	96.1769	82.7795	102.889	60.6496
OXSR1	118.919	82.7961	60.9434	53.3999	90.7504	100.509	95.8608	70.4217	203.426	208.632	68.4518	84.3371	174.999	160.092	72.4901	85.6229
PDLIM1	14.0494	24.5322	19.717	57.1255	15.0208	33.7035	36.7317	51.2158	12.7941	15.5232	24.7187	13.8006	10.1239	26.5519	32.7375	28.541
PFKP	59.2084	59.7972	71.6981	52.158	87.6211	72.2218	98.5485	60.8187	105.551	58.9882	49.4374	62.8695	73.0366	70.2845	63.1366	72.5416
PRDX1	2364.32	1709.59	1620.38	1721.21	1244.85	1037.59	1480.92	1014.71	6038.18	4019.89	1412.77	3233.95	2079.01	1778.2	1056.95	1543.59
PRDX2	404.423	404.781	423.019	381.25	731.01	621.108	864.539	449.738	157.368	223.534	325.146	334.282	418.695	443.573	411.557	814.607
PRDX4	102.36	87.3959	109.34	90.6556	118.914	123.981	164.845	92.8286	122.823	90.0347	76.0576	98.1377	116.425	85.1223	86.5205	177.192
PRDX6	445.568	379.482	388.962	471.906	473.154	435.738	618.168	440.135	443.956	522.822	332.752	403.285	432.435	509.172	346.082	474.494
PRNP	185.653	141.06	130.849	158.958	175.868	175.138	170.22	129.64	209.184	169.514	112.185	118.072	138.119	171.026	119.258	179.57
PTPA	52.6854	52.8975	21.5094	48.4325	51.9468	61.3885	40.3153	44.8138	142.654	92.5184	57.0432	52.1357	79.5448	55.4467	39.7526	49.9467
SBNO2	99.8514	79.7295	80.6604	50.9162	178.997	157.082	142.447	100.831	202.147	194.351	45.6345	130.339	240.081	174.93	109.904	168.867
SCAF4	112.396	111.928	75.283	89.4138	108.901	116.759	114.675	70.4217	200.868	161.442	104.579	93.5375	141.734	137.445	79.5053	95.1366
SELENOS	384.854	344.984	249.151	294.32	303.545	328.609	309.084	272.084	465.706	429.062	258.596	322.014	456.298	405.307	222.147	404.33
SOD1	1110.41	952.921	844.245	961.198	1589.07	1417.95	1580.36	1013.11	836.735	722.761	865.155	783.568	909.704	904.327	867.543	1248.67
SOD2	490.225	624.804	500.094	365.106	314.81	548.886	851.101	672.207	2709.15	1395.23	410.711	3069.87	2320.54	3158.12	876.897	2263.06
SRXN1	14.0494	10.7328	3.58491	2.48372	3.75519	7.22218	1.79179	4.80148	17.9118	44.7069	5.70432	12.2672	12.2933	14.8378	4.67678	7.13524
STK25	116.41	100.429	68.1132	81.9626	87.6211	106.527	111.091	83.2256	133.059	127.29	85.5648	92.0041	114.978	98.3983	53.783	104.65
TXN	2054.73	1552.43	1267.26	994.728	1530.87	1220.55	2388.46	1414.84	2507.01	2863.1	918.395	2637.45	2818.06	3575.14	1510.6	2580.58
TXNRD1	1211.76	601.805	338.774	315.432	485.045	389.998	365.525	272.084	1798.21	1347.42	560.925	640.962	1355.88	756.73	563.552	322.275
TXNRD2	52.1837	44.4646	53.7736	59.6092	41.933	35.5091	43.8989	46.4143	65.25	75.7533	34.2259	36.8017	44.1112	42.1707	30.3991	36.8654
