# Supplementary material for: Peripheral blood mononuclear cell mitochondrial dysfunction in acute alcohol‐associated hepatitis
Source: Clin Transl Med. 2023 May 25;13(5):e1276. doi: 10.1002/ctm2.1276 (PMC10212276; doi:10.1002/ctm2.1276)
Supplement: Supplementary file 23 — Supplementary information [file CTM2-13-e1276-s022.xls]

## Sheet: Antioxidant_Heatmap
	pbmc_01_HC_B	pbmc_05_HC_B	pbmc_09_HC_B	pbmc_13_HC_B	pbmc_02_HC_L	pbmc_06_HC_L	pbmc_10_HC_L	pbmc_14_HC_L	pbmc_03_AH_B	pbmc_07_AH_B	pbmc_11_AH_B	pbmc_15_AH_B	pbmc_04_AH_L	pbmc_08_AH_L	pbmc_12_AH_L	pbmc_16_AH_L
CAT	176.12	176.325	175.66	190.004	135.187	155.277	172.908	142.444	732.463	344.616	155.918	141.073	181.507	127.293	121.596	137.948
CP	5.01766	3.06652	1.79245	1.24186	6.25865	6.01848	2.68769	1.60049	3.19853	5.58836	1.90144	1.5334	3.61567	8.59033	4.67678	2.37841
GPX2	1.5053	3.06652	1.79245	1.24186	1.8776	1.80555	0.895895	3.20099	0.639706	0.620929	1.90144	6.13361	1.44627	1.56188	4.67678	2.37841
GPX3	31.6113	22.2323	34.0566	4.96743	3.75519	7.82403	7.16716	8.00246	39.6617	96.244	9.5072	13.8006	31.0948	17.1807	2.33839	1.18921
GPX4	1704.5	1361.54	1319.25	1148.72	1231.7	1068.28	1554.38	963.497	3346.94	3058.7	1298.68	2663.52	1978.5	1772.73	968.094	1457.97
GPX6	0.501766	0.76663	1.79245	1.24186	0.625865	0.601848	1.79179	1.60049	0.639706	0.620929	1.90144	1.5334	0.723135	0.780939	2.33839	1.18921
GPX7	51.1801	49.831	71.6981	47.1906	86.3694	76.4347	90.4854	35.2108	21.1103	25.4581	57.0432	21.4676	47.7269	39.0469	46.7678	26.1626
LPO	0.501766	0.76663	1.79245	2.48372	1.8776	0.601848	0.895895	1.60049	0.639706	0.620929	1.90144	1.5334	0.723135	0.780939	2.33839	1.18921
MPO	2.50883	1.53326	1.79245	2.48372	3.75519	0.601848	0.895895	3.20099	3.19853	4.3465	1.90144	1.5334	1.44627	1.56188	4.67678	1.18921
PRDX1	2364.32	1709.59	1620.38	1721.21	1244.85	1037.59	1480.92	1014.71	6038.18	4019.89	1412.77	3233.95	2079.01	1778.2	1056.95	1543.59
PRDX2	404.423	404.781	423.019	381.25	731.01	621.108	864.539	449.738	157.368	223.534	325.146	334.282	418.695	443.573	411.557	814.607
PRDX3	310.593	277.52	146.981	194.972	230.944	218.471	239.204	147.245	691.522	555.731	193.947	311.281	389.047	275.671	154.334	303.248
PRDX4	102.36	87.3959	109.34	90.6556	118.914	123.981	164.845	92.8286	122.823	90.0347	76.0576	98.1377	116.425	85.1223	86.5205	177.192
PRDX5	506.282	440.046	512.642	525.306	581.429	518.793	686.256	460.942	493.853	491.776	441.134	469.221	458.467	511.515	404.542	657.632
PRDX6	445.568	379.482	388.962	471.906	473.154	435.738	618.168	440.135	443.956	522.822	332.752	403.285	432.435	509.172	346.082	474.494
CCS	141.498	134.927	105.755	146.539	173.99	126.388	185.45	140.843	137.537	135.983	115.988	107.338	123.656	165.559	79.5053	177.192
SOD1	1110.41	952.921	844.245	961.198	1589.07	1417.95	1580.36	1013.11	836.735	722.761	865.155	783.568	909.704	904.327	867.543	1248.67
SOD2	490.225	624.804	500.094	365.106	314.81	548.886	851.101	672.207	2709.15	1395.23	410.711	3069.87	2320.54	3158.12	876.897	2263.06
GLRX	809.348	768.93	544.906	610.994	642.763	777.588	771.366	544.168	1358.09	1224.47	433.528	923.108	1372.51	775.472	458.325	504.224
GLRX2	162.07	148.726	98.5849	111.767	102.016	101.111	110.195	76.8236	181.676	215.462	96.9734	125.739	161.259	175.711	60.7982	99.8934
GLRX3	219.773	190.891	148.774	170.135	200.903	213.054	194.409	152.047	290.426	353.309	165.425	188.608	242.25	221.787	170.703	224.76
GLRX5	290.021	241.489	211.509	242.162	291.653	252.776	328.794	217.667	348.64	327.85	239.581	249.945	243.696	267.081	205.778	283.031
GSR	362.777	229.222	120.094	119.218	118.914	134.814	95.8608	105.633	1512.9	892.275	349.865	265.279	624.065	224.129	105.228	166.489
MSRA	74.7631	62.0971	37.6415	44.7069	36.926	36.7128	60.9209	46.4143	151.61	147.781	47.536	72.0699	73.7597	60.9132	37.4143	45.1899
MT1A	0.501766	0.76663	1.79245	1.24186	0.625865	0.601848	75.2552	25.6079	3.19853	0.620929	1.90144	9.20041	3.61567	8.59033	2.33839	47.5683
MT1B	0.501766	0.76663	1.79245	1.24186	0.625865	0.601848	77.047	22.4069	0.639706	0.620929	1.90144	1.5334	0.723135	14.8378	2.33839	38.0546
MT1E	46.6642	13.7993	39.434	24.8372	56.9537	46.9442	127.217	185.657	140.735	102.453	3.80288	337.348	258.882	447.478	49.1062	378.168
MT1F	186.657	99.6619	84.2453	83.2045	143.949	163.703	197.097	272.084	378.706	343.995	70.3533	1050.38	728.92	699.721	105.228	517.305
MT1G	362.777	49.0643	21.5094	9.93486	173.365	363.516	1308.9	1515.67	917.977	1665.95	1.90144	4962.09	1845.44	4654.4	49.1062	3352.37
MT1H	221.279	6.13304	17.9245	2.48372	120.166	195.601	522.307	835.457	692.801	936.982	1.90144	3428.69	1210.53	1982.8	37.4143	1963.38
MT1M	37.1307	7.6663	8.96226	3.72557	28.7898	56.5737	420.175	323.3	101.713	105.558	1.90144	605.694	266.114	731.74	21.0455	1032.23
MT1X	386.36	275.987	200.755	149.023	353.614	430.322	441.676	456.14	525.838	944.433	131.199	2237.23	715.18	1912.52	250.208	1215.37
MT2A	601.617	377.949	458.868	376.283	835.53	963.559	1833.9	2325.52	1449.57	1901.91	148.312	5783.99	3277.97	6442.75	902.619	5856.85
NXNL1	0.501766	1.53326	1.79245	1.24186	0.625865	0.601848	0.895895	1.60049	0.639706	0.620929	1.90144	1.5334	0.723135	0.780939	2.33839	1.18921
PDIA6	668.854	614.071	446.321	500.469	446.868	475.46	542.913	352.108	957	819.626	357.471	378.75	600.202	453.726	250.208	478.061
SRXN1	14.0494	10.7328	3.58491	2.48372	3.75519	7.22218	1.79179	4.80148	17.9118	44.7069	5.70432	12.2672	12.2933	14.8378	4.67678	7.13524
TXN	2054.73	1552.43	1267.26	994.728	1530.87	1220.55	2388.46	1414.84	2507.01	2863.1	918.395	2637.45	2818.06	3575.14	1510.6	2580.58
TXN2	254.395	203.157	154.151	207.39	231.57	223.286	258.018	174.454	307.059	275.072	155.918	230.01	215.494	220.225	126.273	230.706
TMX1	207.229	180.158	146.981	211.116	165.228	199.212	188.138	120.037	372.948	371.936	152.115	153.34	242.25	245.996	109.904	178.381
TMX3	155.547	126.494	84.2453	90.6556	118.288	124.583	103.028	86.4266	241.809	244.646	91.2691	96.6043	188.738	146.817	93.5356	109.407
TXNDC11	84.7984	69.7634	55.566	58.3673	76.3555	64.3978	74.3593	62.4192	126.662	83.8254	55.1417	49.0689	113.532	73.4083	51.4446	72.5416
TXNDC12	254.897	189.358	132.642	173.86	187.134	191.388	242.788	163.25	364.632	339.648	167.327	210.076	214.771	205.387	182.395	160.543
TMX4	252.89	219.256	191.792	283.144	205.91	208.841	252.643	219.267	352.478	312.948	186.341	168.674	181.507	199.92	144.98	135.57
TMX2	181.639	167.125	130.849	125.428	142.697	161.897	189.034	134.441	262.279	289.974	140.707	168.674	185.846	183.521	107.566	162.921
TXNDC17	496.247	354.183	310.094	254.581	229.067	252.174	223.974	182.456	748.456	850.052	250.99	479.955	528.612	389.689	137.965	275.896
TXNDC2	0.501766	0.76663	1.79245	2.48372	0.625865	0.601848	0.895895	1.60049	0.639706	0.620929	3.80288	3.0668	1.44627	0.780939	2.33839	1.18921
NME8	6.52296	8.43293	10.7547	26.079	3.12933	6.01848	11.6466	14.4044	8.31617	22.3534	3.80288	10.7338	7.95448	10.1522	4.67678	7.13524
ERP44	338.19	347.284	268.868	263.274	248.468	279.258	318.043	177.655	462.507	484.325	195.848	254.545	342.043	338.147	173.041	279.464
TXNDC5	3.0106	5.36641	3.58491	2.48372	3.12933	2.40739	1.79179	3.20099	9.59558	6.20929	3.80288	7.66701	8.67762	4.68563	4.67678	13.0813
NME9	1.00353	2.29989	5.37736	2.48372	3.75519	0.601848	0.895895	1.60049	1.27941	1.24186	3.80288	3.0668	0.723135	3.90469	2.33839	2.37841
TXNDC9	179.13	164.059	157.736	199.939	193.392	205.23	268.769	179.255	170.801	186.9	131.199	145.673	178.614	200.701	144.98	240.22
TXNIP	1694.97	1766.32	1324.62	2097.5	1191.65	1362.58	1738.93	1241.98	2180.12	2544.57	1435.59	1054.98	1739.14	1775.07	937.695	870.5
TXNL1	423.992	363.383	328.019	389.943	420.581	382.776	510.66	328.101	496.412	485.566	304.23	361.883	425.203	442.792	299.314	431.682
TXNL4A	394.89	331.184	286.792	355.171	396.173	359.905	441.676	305.694	462.507	496.122	226.271	361.883	423.757	370.946	268.915	415.033
TXNL4B	39.6395	45.2312	41.2264	28.5627	45.6881	48.1479	48.3784	33.6103	59.4926	72.0278	38.0288	41.4019	49.8963	49.9801	46.7678	39.2438
TXNRD1	1211.76	601.805	338.774	315.432	485.045	389.998	365.525	272.084	1798.21	1347.42	560.925	640.962	1355.88	756.73	563.552	322.275
TXNRD2	52.1837	44.4646	53.7736	59.6092	41.933	35.5091	43.8989	46.4143	65.25	75.7533	34.2259	36.8017	44.1112	42.1707	30.3991	36.8654
TXNRD3	4.51589	3.06652	3.58491	2.48372	12.5173	4.21294	5.37537	1.60049	8.95588	4.96743	3.80288	3.0668	3.61567	3.90469	2.33839	5.94604
