# Supplementary material for: Peripheral blood mononuclear cell mitochondrial dysfunction in acute alcohol‐associated hepatitis
Source: Clin Transl Med. 2023 May 25;13(5):e1276. doi: 10.1002/ctm2.1276 (PMC10212276; doi:10.1002/ctm2.1276)
Supplement: Supplementary file 25 — Supplementary information [file CTM2-13-e1276-s014.xls]

## Sheet: Supp Figure 4E. DNA repair
DNA repair	CD4_T-cell1_Healthy_Basal	CD4_T-cell1_Alcohol_Basal	CD4_T-cell2_Healthy_Basal	CD4_T-cell2_Alcohol_Basal	CD4_T-cell3_Healthy_Basal	CD4_T-cell3_Alcohol_Basal	Cytotoxic_T-cell1_Healthy_Basal	Cytotoxic_T-cell1_Alcohol_Basal	Cytotoxic_T-cell2_Healthy_Basal	Cytotoxic_T-cell2_Alcohol_Basal	Cytotoxic_T-cell3_Healthy_Basal	Cytotoxic_T-cell3_Alcohol_Basal	Cytotoxic_T-cell4_Healthy_Basal	Cytotoxic_T-cell4_Alcohol_Basal	CD14_Monocyte1_Healthy_Basal	CD14_Monocyte1_Alcohol_Basal	CD14_Monocyte2_Healthy_Basal	CD14_Monocyte2_Alcohol_Basal	CD14_Monocyte3_Healthy_Basal	CD14_Monocyte3_Alcohol_Basal	CD16_Monocyte_Healthy_Basal	CD16_Monocyte_Alcohol_Basal	B-cell_Healthy_Basal	B-cell_Alcohol_Basal	NK-cell_Healthy_Basal	NK-cell_Alcohol_Basal	pDC_Healthy_Basal	pDC_Alcohol_Basal
MCPH1	0.059194	0.0691589	0.0928854	0.078481	0.0965732	0.177419	0.0704225	0.0515464	0.113861	0.0338983	0.0796178	0.141177	0.10084	0.0625	0.0657143	0.104377	0.0272727	0.0957096	0.032967	0.112054	0.0322581	0.0495868	0.0769231	0.126437	0.0829082	0.046875	0.142857	0.111111
MSH5	0	0	0	0	0	0	0	0.0103093	0	0	0	0	0	0	0	0.00785634	0	0.00330033	0	0.00679117	0	0.00826446	0	0	0	0	0	0
NSMCE3	0.160579	0.22243	0.213439	0.24557	0.133956	0.177419	0.172535	0.319588	0.113861	0.135593	0.21656	0.164706	0.210084	0.125	0.0685714	0.1156	0.0545455	0.141914	0.0384615	0.129032	0.0806452	0.107438	0.142857	0.114943	0.196429	0.174107	0	0
RAD17	0.0598237	0.0616822	0.0573123	0.0556962	0.0373832	0.0967742	0.0598591	0.0927835	0.019802	0.0508475	0.0732484	0.117647	0.0672269	0	0.0371429	0.130191	0.0363636	0.122112	0.043956	0.13073	0.0483871	0.132231	0.0769231	0.0344828	0.0765306	0.0513393	0.142857	0.222222
APEX1	0.343829	0.446729	0.266798	0.301266	0.23053	0.516129	0.133803	0.0309278	0.108911	0.101695	0.175159	0.223529	0.193277	0.25	0.128571	0.279461	0.109091	0.264026	0.164835	0.44652	0.145161	0.363636	0.417582	0.448276	0.141582	0.0959821	1.71429	0.333333
APLF	0.0119647	0.0168224	0.0148221	0.0253165	0.00623053	0.0483871	0.00352113	0	0.00990099	0.00847458	0.0127388	0	0.00840336	0	0.0142857	0.016835	0.0272727	0.0132013	0.0274725	0.0169779	0	0.0165289	0.010989	0	0.0127551	0	0.142857	0
ATM	1.12028	1.35327	0.76087	0.888608	1.10592	1.54839	0.841549	0.896907	0.836634	1.08475	0.802548	1	0.815126	1.125	0.328571	0.57688	0.345454	0.475247	0.247253	0.499151	0.274193	0.768595	0.791209	0.781609	1.28316	1.43527	0.142857	0.111111
ATR	0.0623426	0.0504673	0.0671937	0.0683544	0.0498442	0.16129	0.0492958	0.0824742	0.039604	0.059322	0.0414013	0.0588235	0.0504202	0	0.04	0.0875421	0.0818182	0.0759076	0.0384615	0.10017	0.0483871	0.0991735	0.043956	0.0344828	0.0561224	0.0379464	0	0.111111
ATRIP	0.0138539	0.0168224	0.013834	0.0227848	0.0155763	0.0322581	0.0211268	0.0103093	0.0148515	0.00847458	0.0159236	0.0352941	0.0252101	0.03125	0.0142857	0.016835	0.0454546	0.019802	0.010989	0.0203735	0.0322581	0.00826446	0.010989	0.0114942	0.0140306	0.0178571	0	0
AURKA	0.00125945	0	0.00197628	0.00253165	0.00311526	0.0322581	0.00352113	0	0	0	0.00318471	0	0	0	0.04	0.0347924	0.0454546	0.0231023	0.0384615	0.0271647	0.016129	0.0661157	0	0.0114942	0.00637755	0.00223214	0.428571	0.222222
BARD1	0.018262	0.0317757	0.0405138	0.0531646	0.0404984	0.0806452	0.0246479	0.0103093	0.019802	0.00847458	0.0382166	0.0470588	0.0672269	0.03125	0.06	0.0819304	0.0363636	0.118812	0.0604396	0.103565	0.016129	0.0991735	0.043956	0.091954	0.0331633	0.0178571	0.142857	0.555556
BCCIP	0.0824937	0.13271	0.0918972	0.146835	0.109034	0.112903	0.0457747	0.0618557	0.0940594	0.0805085	0.0573248	0.0588235	0.0672269	0.0625	0.137143	0.231201	0.218182	0.204621	0.208791	0.244482	0.177419	0.198347	0.120879	0.114943	0.0943878	0.0959821	0.285714	0.444444
BLM	0.0188917	0.0224299	0.020751	0.0303798	0.00934579	0.0322581	0.0176056	0.0412371	0.0247525	0.0169491	0.0254777	0.0117647	0.00840336	0.0625	0.02	0.013468	0	0.019802	0.0164835	0.0237691	0.0322581	0.00826446	0.010989	0.0114942	0.0331633	0.0357143	0.142857	0.333333
BRCA1	0.0163728	0.0130841	0.00988142	0.0151899	0.0124611	0.0483871	0.028169	0.0309278	0.0346535	0.0508475	0.0191083	0	0.0168067	0.03125	0.0657143	0.0897868	0.0545455	0.0561056	0.0494506	0.0797963	0.0645161	0.0661157	0.032967	0.0344828	0.0318878	0.0178571	0	0.444444
BRCA2	0.0157431	0.0242991	0.020751	0.0202532	0.0186916	0.0322581	0.00704225	0.0103093	0.00990099	0.0211864	0.022293	0.0352941	0	0.03125	0.0914286	0.0819304	0.0909091	0.0594059	0.10989	0.0713073	0.145161	0.0826446	0.0659341	0.0689655	0.00892857	0.015625	0.428571	0.444444
BRIP1	0.00125945	0.00186916	0.00296443	0.00253165	0.00311526	0	0.00352113	0	0	0	0.00318471	0	0.00840336	0	0	0.00112233	0	0	0	0.00169779	0	0	0	0	0.00127551	0	0	0.111111
CEP164	0.0566751	0.0448598	0.076087	0.0860759	0.0716511	0.0806452	0.0669014	0.0618557	0.0891089	0.0847458	0.0859873	0.0352941	0.0672269	0	0.0971429	0.117845	0.1	0.138614	0.0549451	0.127334	0.112903	0.140496	0.0879121	0.045977	0.0931122	0.0714286	0.142857	0.222222
CHEK1	0.00188917	0.00186916	0.00395257	0.00506329	0	0.016129	0	0	0	0.00423729	0	0	0	0	0.00571429	0.00897868	0	0.00660066	0.00549451	0.00509338	0	0	0	0	0.00510204	0.00892857	0.142857	0.444444
CHEK2	0.00629723	0.00560748	0.00592885	0.0227848	0	0.016129	0.00352113	0	0	0.00423729	0	0	0	0	0.0314286	0.030303	0.0272727	0.0264026	0.0274725	0.0424448	0.0967742	0.0495868	0	0.0114942	0.00127551	0	0	0.111111
CHFR	0.063602	0.123365	0.0652174	0.101266	0.0529595	0.193548	0.105634	0.154639	0.0940594	0.101695	0.089172	0.152941	0.117647	0.03125	0.168571	0.259259	0.136364	0.237624	0.10989	0.263158	0.0806452	0.239669	0.0659341	0.0574713	0.105867	0.142857	0	0
CHTF18	0.00692695	0.00560748	0.00494071	0.00759494	0.00311526	0.016129	0.0176056	0	0.0049505	0.0127119	0	0	0	0	0.0171429	0.010101	0.00909091	0.00330033	0.010989	0.0118846	0	0.0165289	0	0	0.0102041	0.00892857	0	0
CLSPN	0.000629723	0.00186916	0.000988142	0.00253165	0	0	0.00352113	0	0	0	0	0.0117647	0	0	0.00857143	0.0123457	0	0.00660066	0.00549451	0.0101868	0.0483871	0	0	0	0.00382653	0.0133929	0.142857	0.222222
CREBBP	0.117758	0.136449	0.149209	0.194937	0.199377	0.241935	0.183099	0.185567	0.193069	0.266949	0.16242	0.152941	0.210084	0.09375	0.165714	0.338945	0.236364	0.425743	0.137363	0.382003	0.129032	0.413223	0.164835	0.126437	0.235969	0.290179	0.142857	0.111111
CTBP1	0.0906801	0.117757	0.0948617	0.146835	0.0778816	0.290323	0.0915493	0.0515464	0.0693069	0.122881	0.0764331	0.141177	0.15126	0.0625	0.0714286	0.259259	0.1	0.280528	0.120879	0.259762	0.0645161	0.297521	0.0659341	0.183908	0.122449	0.122768	0.285714	0.444444
DCLRE1A	0.00503778	0.0149533	0.00889328	0.0227848	0.00623053	0.0322581	0.0140845	0.0309278	0.019802	0.0254237	0.0191083	0	0.00840336	0.03125	0.0228571	0.0224467	0.0272727	0.0165016	0.010989	0.0169779	0.016129	0.0165289	0.010989	0	0.0140306	0.0111607	0	0
DCLRE1C	0.0963476	0.112149	0.0938735	0.126582	0.0747664	0.225806	0.172535	0.134021	0.123762	0.131356	0.117834	0.105882	0.117647	0.09375	0.125714	0.164983	0.118182	0.19802	0.0934066	0.164686	0.112903	0.280992	0.142857	0.241379	0.139031	0.127232	0.285714	0.222222
EID3	0.0232998	0.0317757	0.020751	0.0278481	0.0186916	0.0322581	0.028169	0.0103093	0.00990099	0.0127119	0.0254777	0.0235294	0.0588235	0	0.0771429	0.0931538	0.0727273	0.0528053	0.0879121	0.057725	0.0967742	0.115702	0.021978	0.0689655	0.0267857	0.015625	0	0
ERCC1	0.0736776	0.127103	0.0800395	0.0987342	0.0685358	0.209677	0.0985916	0.072165	0.0544555	0.059322	0.0828026	0.141177	0.10084	0	0.105714	0.190797	0.163636	0.168317	0.148352	0.237691	0.16129	0.198347	0.142857	0.172414	0.0727041	0.046875	0.285714	0.111111
ERCC2	0.0119647	0.0205607	0.0108696	0.0177215	0.00623053	0.0322581	0.00352113	0.0412371	0.0148515	0.0127119	0.0159236	0.0235294	0.0168067	0	0.0142857	0.0460157	0.00909091	0.0495049	0.043956	0.0611205	0.016129	0.0743802	0.032967	0.0344828	0.0191327	0.0133929	0	0.111111
ERCC3	0.0390428	0.0560748	0.0405138	0.0734177	0.0249221	0.0806452	0.0492958	0.0412371	0.039604	0.0550848	0.0318471	0.0352941	0.0336135	0.0625	0.04	0.0909091	0.0818182	0.0957096	0.0604396	0.0950764	0.0645161	0.0661157	0.010989	0.0574713	0.0510204	0.0245536	0	0.111111
ERCC4	0.0743073	0.0691589	0.0731225	0.078481	0.0498442	0.0806452	0.084507	0.113402	0.0792079	0.0762712	0.0732484	0.0352941	0.0504202	0.09375	0.114286	0.160494	0.118182	0.181518	0.0989011	0.16129	0.0967742	0.173554	0.032967	0.103448	0.0561224	0.0580357	0.142857	0.111111
ERCC5	0.0125945	0.0186916	0.0118577	0.0253165	0.00623053	0.016129	0.0140845	0	0.019802	0.0169491	0.022293	0.0117647	0.0168067	0.03125	0.00857143	0.00448934	0.00909091	0.00330033	0	0.00679117	0.0322581	0	0.010989	0.0114942	0.0153061	0.0133929	0.142857	0
FAAP100	0.0163728	0.0130841	0.0108696	0.0126582	0	0.016129	0.0140845	0.0103093	0.0148515	0.0127119	0.00955414	0	0.0168067	0.03125	0.0485714	0.0920314	0.0272727	0.0528053	0.032967	0.101868	0.016129	0.157025	0.032967	0.0344828	0.0102041	0.0379464	0	0.111111
FAAP24	0.00692695	0.00747664	0.0108696	0.00253165	0.00311526	0.0322581	0.00704225	0.0103093	0.0049505	0.0169491	0.0159236	0	0	0	0.00857143	0.0179574	0	0.00990099	0.032967	0.0186757	0	0.00826446	0	0	0.0102041	0.0133929	0	0.111111
FAM84B	0.018262	0.0168224	0.0494071	0.0455696	0.0155763	0.112903	0.0105634	0.0309278	0.0148515	0.00423729	0.0541401	0.0235294	0.00840336	0.03125	0.00285714	0.003367	0.00909091	0.00330033	0.00549451	0.00339559	0	0.00826446	0.010989	0	0.0165816	0	0	0
FANCA	0.00377834	0.0149533	0.0118577	0.00759494	0.00934579	0.016129	0.0316901	0.0412371	0.0346535	0.0254237	0.0159236	0.0235294	0.0252101	0	0.0142857	0.0179574	0	0.019802	0.010989	0.0135823	0.016129	0.00826446	0.010989	0.0114942	0.0280612	0.0334821	0	0.555556
FANCB	0.00944584	0.00373832	0.00494071	0.00253165	0.00311526	0.016129	0.0176056	0	0.0148515	0	0.0191083	0.0117647	0.0252101	0	0.00571429	0.00785634	0.00909091	0.0132013	0.0164835	0.0152801	0	0.0330578	0.010989	0.0229885	0.0127551	0.00892857	0	0
FANCC	0.00377834	0.00186916	0.00494071	0	0.00623053	0.016129	0	0	0.00990099	0.00423729	0	0	0.00840336	0	0.0142857	0.0123457	0.00909091	0.0165016	0.0274725	0.0203735	0	0.0247934	0.010989	0	0.00255102	0.00892857	0	0
FANCD2	0.0163728	0.0112149	0.0158103	0.035443	0.0186916	0.0322581	0.0352113	0.0103093	0.00990099	0	0.0318471	0.0352941	0.0168067	0	0.0171429	0.0179574	0.0181818	0.0165016	0.0164835	0.0135823	0.0322581	0.0165289	0	0.0114942	0.0140306	0.015625	0	0.444444
FANCE	0.00944584	0.0168224	0.0158103	0.0177215	0.0218068	0.0483871	0.00352113	0.0103093	0.0049505	0.0127119	0.022293	0	0.0168067	0	0.0114286	0.0224467	0.00909091	0.0165016	0.010989	0.0220713	0.016129	0.00826446	0.010989	0.0114942	0.00637755	0.0133929	0	0
FANCF	0.0673804	0.0747664	0.0662055	0.0658228	0.0436137	0.16129	0.0492958	0.0515464	0.0247525	0.0127119	0.0541401	0.0588235	0.10084	0.03125	0.00571429	0.030303	0.0181818	0.0528053	0.0164835	0.040747	0.0483871	0.0247934	0.0549451	0.091954	0.0612245	0.046875	0.285714	0.444444
FANCG	0.00755667	0.0149533	0.013834	0.0177215	0.00623053	0.0806452	0.0140845	0.0206186	0.00990099	0	0.0159236	0	0	0	0.0228571	0.0179574	0.0181818	0.019802	0	0.0237691	0.0483871	0	0.021978	0.0229885	0.0114796	0.00669643	0.142857	0.222222
FANCI	0.0107053	0.0186916	0.0187747	0.0202532	0.00934579	0	0.0140845	0	0.0148515	0.00847458	0.00955414	0	0.00840336	0	0.0114286	0.00448934	0	0	0.0164835	0.0101868	0.0322581	0.0413223	0	0	0.0114796	0.00669643	0.142857	0.555556
FANCL	0.00251889	0.00560748	0.00494071	0.0151899	0	0.016129	0.0105634	0.0103093	0.00990099	0.0169491	0.0159236	0.0117647	0.0168067	0.03125	0.0285714	0.0347924	0.0272727	0.039604	0.0274725	0.0458404	0.016129	0.0495868	0.021978	0.0344828	0.0140306	0.0133929	0	0.111111
FANCM	0.0163728	0.0280374	0.0177866	0.0278481	0.0404984	0.0322581	0.0246479	0.0103093	0.0148515	0.0169491	0.0127388	0	0	0	0.0257143	0.0258137	0.0363636	0.039604	0.021978	0.0526316	0.0322581	0.0330578	0.0659341	0.0804598	0.0395408	0.0334821	0	0
FEN1	0.0201511	0.0336449	0.020751	0.0253165	0.00934579	0.0483871	0.0211268	0.0206186	0.029703	0.0254237	0.00955414	0.0117647	0.0420168	0.03125	0.04	0.0314254	0.0454546	0.0528053	0.0274725	0.0475382	0.0806452	0.0743802	0.021978	0.0344828	0.0331633	0.015625	0.285714	0
GEN1	0.00755667	0.00373832	0.013834	0.0101266	0	0.0322581	0.00704225	0.0206186	0.019802	0.00847458	0.00636943	0	0	0	0.0285714	0.043771	0.0181818	0.039604	0.0164835	0.0780985	0.0645161	0.0413223	0.0769231	0.0229885	0.0242347	0.0178571	0.142857	0.111111
HELZ	0.102645	0.13271	0.161067	0.205063	0.146417	0.403226	0.207747	0.298969	0.178218	0.326271	0.156051	0.0941176	0.193277	0.15625	0.194286	0.40404	0.172727	0.389439	0.142857	0.421053	0.0967742	0.77686	0.153846	0.126437	0.292092	0.368304	0	0
HUS1	0.0497481	0.046729	0.0592885	0.0962025	0.0529595	0.129032	0.0774648	0.0412371	0.0841584	0.0550848	0.0764331	0.141177	0.0504202	0	0.0742857	0.140292	0.0909091	0.145214	0.0604396	0.173175	0.0322581	0.123967	0.021978	0.114943	0.0663265	0.0401786	0	0
INO80C	0.0327456	0.0542056	0.0385375	0.0531646	0.0186916	0.0322581	0.0211268	0.0206186	0.0544555	0	0.0414013	0.0470588	0.0252101	0	0.04	0.0606061	0.0454546	0.0825083	0.0659341	0.0645161	0	0.0413223	0.0989011	0.0574713	0.0280612	0.0178571	0.142857	0.111111
ISG20	0.283375	0.433645	0.384387	0.56962	0.302181	0.596774	0.225352	0.319588	0.272277	0.254237	0.43949	0.611765	0.453782	0.125	0.105714	0.0246914	0.0181818	0.00330033	0.00549451	0.00679117	0.016129	0.0165289	1.15385	1.03448	0.307398	0.225446	0.285714	1.33333
LIG1	0.04534	0.0504673	0.0602767	0.0531646	0.0186916	0.0967742	0.028169	0.0515464	0.039604	0.0423729	0.0159236	0.0352941	0.0252101	0	0.0171429	0.0291807	0.0363636	0.0231023	0.0164835	0.040747	0.0322581	0.0247934	0.032967	0.0344828	0.0357143	0.0290179	0	0.444444
LIG3	0.0573048	0.0392523	0.0444664	0.0556962	0.0404984	0.0806452	0.028169	0.0309278	0.039604	0.0338983	0.0541401	0	0.00840336	0.03125	0.0514286	0.0718294	0.0272727	0.0693069	0.0659341	0.0933786	0.016129	0.0578512	0.043956	0.045977	0.0459184	0.0424107	0.142857	0
LIG4	0.0157431	0.0224299	0.0177866	0.0303798	0.0249221	0.0967742	0.0211268	0.0206186	0.029703	0.0211864	0.0286624	0.0117647	0.0420168	0.0625	0.0571429	0.126824	0.0909091	0.115512	0.10989	0.0950764	0.0483871	0.140496	0.0879121	0.045977	0.0204082	0.0334821	0	0
MLH1	0.0277078	0.0392523	0.0375494	0.0506329	0.0280374	0.0645161	0.0352113	0.0103093	0.0346535	0.0127119	0.0414013	0.0117647	0.0672269	0.03125	0.0857143	0.132436	0.127273	0.105611	0.0989011	0.118846	0.241935	0.157025	0.0659341	0.0689655	0.0382653	0.0491071	0.142857	0.111111
MRE11	0.0812343	0.0859813	0.0750988	0.0860759	0.0623053	0.129032	0.084507	0.103093	0.0643564	0.13983	0.0700637	0.164706	0.0840336	0.125	0.0685714	0.144781	0.0545455	0.174918	0.0824176	0.17657	0.0483871	0.14876	0.175824	0.091954	0.119898	0.140625	0.285714	0.333333
MSH2	0.0547859	0.082243	0.055336	0.0556962	0.0560748	0.16129	0.0457747	0.0309278	0.0544555	0.0338983	0.0764331	0.0352941	0.0588235	0.09375	0.0257143	0.0662177	0.0727273	0.0429043	0.0494506	0.0747029	0.016129	0.140496	0.0549451	0.114943	0.0522959	0.0513393	0	0.111111
MSH3	0.0346348	0.0542056	0.0424901	0.0582278	0.0373832	0.145161	0.0316901	0.0103093	0.0495049	0.0508475	0.0382166	0	0.0420168	0.0625	0.04	0.0639731	0.0363636	0.0627063	0.032967	0.089983	0.0806452	0.0909091	0.043956	0.0229885	0.0471939	0.0200893	0	0.222222
MSH6	0.0837531	0.0785047	0.0731225	0.0835443	0.112149	0.0645161	0.0457747	0.0618557	0.0495049	0.0677966	0.0732484	0.0470588	0.0588235	0.0625	0.0457143	0.0662177	0.0363636	0.0792079	0.043956	0.0967742	0.0806452	0.0495868	0.0549451	0.091954	0.0880102	0.0535714	0.142857	0.111111
MUS81	0.0573048	0.0897196	0.0612648	0.0759494	0.0404984	0.0806452	0.0704225	0.0309278	0.0841584	0.088983	0.0605096	0.152941	0.0672269	0	0.04	0.108866	0.0727273	0.0858086	0.043956	0.105263	0.016129	0.115702	0.032967	0.045977	0.0969388	0.0825893	0.142857	0
MUTYH	0.0352645	0.046729	0.0326087	0.035443	0.0373832	0.0967742	0.0140845	0.072165	0.019802	0.0254237	0.0509554	0.0117647	0.0168067	0	0.00571429	0.030303	0.0636364	0.039604	0.0164835	0.0305603	0	0.0165289	0.0549451	0.0804598	0.0369898	0.0200893	0	0.111111
NABP1	0.0969773	0.117757	0.19664	0.237975	0.0934579	0.225806	0.158451	0.072165	0.118812	0.101695	0.140127	0.141177	0.184874	0.09375	0.182857	0.363636	0.145454	0.273927	0.120879	0.358234	0.193548	0.438016	0.0769231	0.137931	0.137755	0.0803571	0	0.222222
NBN	0.0856423	0.0785047	0.0839921	0.113924	0.0685358	0.241935	0.137324	0.247423	0.128713	0.182203	0.089172	0.141177	0.10084	0.125	0.122857	0.239057	0.0818182	0.191419	0.120879	0.212224	0.290323	0.272727	0.0989011	0.0689655	0.154337	0.185268	0.285714	0
NDC80	0.00881612	0.00934579	0.00889328	0.0126582	0.0155763	0.016129	0.0246479	0	0.0049505	0.00847458	0.00955414	0.0117647	0	0	0	0	0	0	0	0.00169779	0	0	0.021978	0	0.00892857	0.015625	0.285714	0.222222
NEK7	0.0642317	0.071028	0.076087	0.118987	0.0716511	0.209677	0.116197	0.113402	0.0643564	0.101695	0.0859873	0.105882	0.117647	0.03125	0.165714	0.338945	0.2	0.39604	0.0989011	0.327674	0.0806452	0.330578	0.131868	0.0574713	0.0982143	0.0959821	0.142857	0.111111
NSMCE2	0.0673804	0.0915888	0.0642293	0.106329	0.0436137	0.209677	0.0774648	0.072165	0.0544555	0.0847458	0.0859873	0.0705882	0.15126	0.0625	0.0857143	0.143659	0.0636364	0.108911	0.0879121	0.154499	0.0322581	0.132231	0.0549451	0.126437	0.0841837	0.107143	0.285714	0.333333
NSMCE4A	0.11461	0.106542	0.0998024	0.116456	0.0965732	0.0645161	0.119718	0.0412371	0.0990099	0.105932	0.133758	0.0588235	0.109244	0.0625	0.0371429	0.0987654	0.0363636	0.0924092	0.0549451	0.105263	0.0967742	0.0991735	0.10989	0.206897	0.100765	0.0558036	0.285714	0
PALB2	0.0119647	0.0168224	0.0118577	0.0253165	0.00934579	0.0645161	0.0105634	0.0206186	0.019802	0.00423729	0.0159236	0.0117647	0.0252101	0	0.0285714	0.0662177	0.0545455	0.0528053	0.0604396	0.0662139	0	0.0578512	0.010989	0.0229885	0.0165816	0.00446429	0	0
PCNA	0.0547859	0.0859813	0.0978261	0.149367	0.0654206	0.209677	0.0985916	0.103093	0.039604	0.0677966	0.0605096	0.0588235	0.10084	0.03125	0.1	0.242424	0.1	0.204621	0.0824176	0.268251	0.0483871	0.413223	0.0879121	0.103448	0.0561224	0.0625	0.428571	1
PML	0.0573048	0.0485981	0.0523715	0.0708861	0.05919	0.258064	0.0457747	0.072165	0.108911	0.101695	0.0605096	0	0.0588235	0	0.0828571	0.126824	0.0727273	0.105611	0.0604396	0.129032	0.0483871	0.165289	0.10989	0.045977	0.0497449	0.0580357	0.142857	0
PMS1	0.0264484	0.0504673	0.0355731	0.0582278	0.0186916	0.0645161	0.0704225	0.0515464	0.0445545	0.0466102	0.044586	0.0352941	0.0588235	0	0.02	0.0392817	0.0272727	0.0429043	0.043956	0.0458404	0.016129	0.0661157	0.032967	0.091954	0.0612245	0.0580357	0	0.444444
PMS2	0.0491184	0.0542056	0.0316205	0.0632911	0.0342679	0.0967742	0.028169	0	0.0544555	0.0847458	0.0350319	0.0470588	0.0420168	0	0.0285714	0.0561167	0.0272727	0.0264026	0.0274725	0.0526316	0.0322581	0.0826446	0.0549451	0.0344828	0.0625	0.0491071	0	0.111111
POLH	0.0232998	0.0392523	0.0256917	0.0303798	0.0218068	0.0322581	0.0528169	0	0.0495049	0.0381356	0.0254777	0.0705882	0.0504202	0.0625	0.0142857	0.0325477	0.00909091	0.0231023	0.032967	0.0322581	0.0483871	0.0413223	0	0.045977	0.0433673	0.0290179	0.142857	0.555556
POLL	0.0421914	0.0747664	0.0444664	0.0708861	0.0404984	0.177419	0.0598591	0.072165	0.039604	0.0169491	0.0286624	0.0470588	0.0672269	0.0625	0.06	0.118968	0.0272727	0.10231	0.0274725	0.118846	0.0322581	0.115702	0.0659341	0.0229885	0.0433673	0.046875	0.142857	0
POLM	0.0667506	0.0990654	0.0602767	0.0835443	0.0654206	0.129032	0.0457747	0.0618557	0.0544555	0.0720339	0.0636943	0.0588235	0.0756302	0.125	0.0514286	0.0729517	0.0363636	0.0825083	0.032967	0.0848896	0.0322581	0.0826446	0.142857	0.149425	0.0854592	0.0513393	0.285714	0
PRKDC	0.216625	0.317757	0.229249	0.306329	0.190031	0.403226	0.183099	0.0824742	0.158416	0.161017	0.235669	0.270588	0.226891	0.15625	0.262857	0.435466	0.318182	0.382838	0.230769	0.436333	0.241935	0.504132	0.21978	0.356322	0.17602	0.145089	0.285714	0.111111
RAD1	0.070529	0.0934579	0.0701581	0.106329	0.0498442	0.129032	0.056338	0.0927835	0.0643564	0.0677966	0.089172	0.0588235	0.117647	0.03125	0.0657143	0.142537	0.0818182	0.138614	0.0714286	0.139219	0.016129	0.0909091	0.10989	0.0574713	0.0816327	0.111607	0.142857	0.111111
RAD18	0.0119647	0.0299065	0.0227273	0.0379747	0.0249221	0.0322581	0.0246479	0	0.019802	0.029661	0.0191083	0.0352941	0.0672269	0	0.0342857	0.0347924	0.0181818	0.0231023	0.032967	0.0662139	0.0322581	0.0413223	0.032967	0.0114942	0.0344388	0.0245536	0.142857	0
RAD23B	0.0938287	0.112149	0.117589	0.202532	0.0747664	0.403226	0.183099	0.154639	0.108911	0.161017	0.105095	0.188235	0.12605	0.3125	0.222857	0.573513	0.309091	0.547855	0.186813	0.494058	0.225806	0.528926	0.175824	0.195402	0.149235	0.191964	0.428571	0.444444
RAD50	0.00692695	0.0242991	0.0148221	0.0126582	0.00623053	0	0.0140845	0.0103093	0.00990099	0.0211864	0.022293	0.0117647	0	0	0.0114286	0.0157127	0.00909091	0	0.021978	0.0118846	0	0.0247934	0.021978	0	0.00765306	0.0111607	0	0
RAD51AP1	0.00377834	0	0.00494071	0.00759494	0.00311526	0	0	0	0.029703	0.00423729	0	0	0	0	0.02	0.040404	0	0.00990099	0.00549451	0.0322581	0.016129	0.0909091	0.021978	0.0114942	0.0114796	0.00669643	0	0.333333
RAD51B	0.0151133	0.0242991	0.0148221	0.0227848	0.00934579	0.0322581	0.0140845	0.0103093	0.00990099	0.00847458	0.0191083	0.0117647	0	0	0	0.0123457	0.0181818	0	0.010989	0.0186757	0.0645161	0.0247934	0.010989	0.0114942	0.0178571	0.015625	0	0.111111
RAD51C	0.0604534	0.0934579	0.0711462	0.103798	0.05919	0.0967742	0.0669014	0.0515464	0.0594059	0.0508475	0.0573248	0.129412	0.0588235	0.03125	0.0285714	0.0684624	0.0363636	0.0627063	0.032967	0.0814941	0.0322581	0.0495868	0.0549451	0.172414	0.059949	0.0602679	0	0.333333
RAD51D	0.0497481	0.0485981	0.0474308	0.0734177	0.0560748	0.129032	0.028169	0.0618557	0.0792079	0.0254237	0.0509554	0.0352941	0.0672269	0.03125	0.0171429	0.0673401	0.0545455	0.029703	0.0274725	0.0526316	0.016129	0.0413223	0.032967	0.045977	0.067602	0.0602679	0.285714	0.333333
RAD52	0.00881612	0.0224299	0.0158103	0.0227848	0.00623053	0.0322581	0.00352113	0.0206186	0	0	0.0191083	0	0.00840336	0	0.0171429	0.0157127	0.00909091	0.00990099	0.010989	0.0118846	0	0.0330578	0.010989	0	0.0140306	0.00669643	0	0.111111
RAD54B	0.00755667	0.00747664	0.00592885	0.0101266	0.00311526	0.016129	0	0	0.00990099	0	0.00318471	0	0	0	0.00285714	0.00224467	0.00909091	0	0	0.00339559	0	0	0	0	0.00382653	0.00223214	0	0
RAD9A	0.0793451	0.104673	0.0869565	0.0987342	0.0934579	0.0967742	0.169014	0.206186	0.148515	0.11017	0.0987261	0.235294	0.10084	0.0625	0.0342857	0.0662177	0.0363636	0.0330033	0.0494506	0.0679117	0.0806452	0.0909091	0.0989011	0.149425	0.167092	0.142857	0.142857	0.111111
RB1	0.04534	0.0654206	0.0563241	0.0759494	0.0529595	0.403226	0.0809859	0.0824742	0.0742574	0.0550848	0.066879	0.0823529	0.10084	0.0625	0.242857	0.507295	0.318182	0.541254	0.28022	0.578947	0.225806	0.636364	0.208791	0.172414	0.0727041	0.0535714	0	0.111111
RBBP8	0.00314862	0.00560748	0.006917	0.0101266	0.00311526	0.0322581	0	0.0103093	0.0049505	0.00423729	0	0.0235294	0.00840336	0	0.0857143	0.109989	0.0818182	0.0792079	0.0659341	0.098472	0.0645161	0.165289	0.021978	0.0114942	0.00637755	0.00446429	0.142857	0.222222
RECQL	0.170655	0.183178	0.253953	0.273418	0.165109	0.387097	0.207747	0.175258	0.168317	0.135593	0.207006	0.152941	0.252101	0.09375	0.148571	0.295174	0.154546	0.267327	0.115385	0.308998	0.225806	0.363636	0.208791	0.114943	0.221939	0.136161	0.285714	0.111111
RECQL4	0	0	0	0.00253165	0	0.016129	0	0	0	0	0.00636943	0	0	0	0	0.003367	0	0	0.00549451	0.00169779	0.0322581	0.00826446	0	0	0	0	0	0
RECQL5	0.0170025	0.0224299	0.0177866	0.0379747	0.0249221	0.0322581	0.0176056	0.0412371	0.00990099	0.0127119	0.0127388	0	0.0168067	0	0.0628571	0.0347924	0.0636364	0.039604	0.0274725	0.049236	0.0806452	0.0661157	0.021978	0.0114942	0.0114796	0.0223214	0	0.111111
REV1	0.109572	0.0971963	0.102767	0.113924	0.0778816	0.225806	0.0211268	0.0515464	0.0693069	0.0466102	0.0955414	0.0588235	0.109244	0.09375	0.1	0.186307	0.0909091	0.184818	0.0989011	0.207131	0.0645161	0.264463	0.0989011	0.0689655	0.0739796	0.0758929	0	0
RIF1	0.275819	0.31215	0.317194	0.331646	0.208723	0.580645	0.197183	0.14433	0.163366	0.186441	0.264331	0.282353	0.226891	0.21875	0.202857	0.35578	0.236364	0.343234	0.126374	0.341256	0.225806	0.380165	0.208791	0.229885	0.205357	0.205357	0	0.333333
RNF8	0.0447103	0.0523364	0.0563241	0.0607595	0.0623053	0.177419	0.0598591	0.103093	0.0594059	0.0381356	0.0636943	0.0235294	0.0672269	0.0625	0.0142857	0.0841751	0.0181818	0.0462046	0.021978	0.0594228	0.0645161	0.0991735	0.0989011	0.0804598	0.0535714	0.0580357	0.428571	0.111111
RPA1	0.0717884	0.102804	0.06917	0.111392	0.0778816	0.290323	0.0809859	0.0927835	0.0742574	0.0720339	0.0700637	0.129412	0.10084	0.15625	0.12	0.241302	0.145454	0.237624	0.0989011	0.285229	0.0645161	0.231405	0.0769231	0.091954	0.0982143	0.0915179	0	0.111111
RPA2	0.207809	0.278505	0.235178	0.331646	0.208723	0.306452	0.214789	0.195876	0.222772	0.190678	0.238853	0.188235	0.243698	0.09375	0.134286	0.169472	0.127273	0.171617	0.0934066	0.147708	0.193548	0.165289	0.395604	0.218391	0.281888	0.236607	0.142857	0.222222
RPA3	0.13665	0.166355	0.182806	0.253165	0.158879	0.274193	0.172535	0.175258	0.0841584	0.088983	0.152866	0.188235	0.168067	0.15625	0.108571	0.17284	0.109091	0.178218	0.0989011	0.154499	0.209677	0.247934	0.384615	0.275862	0.122449	0.104911	0.571429	0.444444
SEM1	0.289043	0.42243	0.305336	0.521519	0.28972	0.596774	0.352113	0.391753	0.341584	0.440678	0.328026	0.576471	0.411765	0.375	0.505714	0.813693	0.5	0.848185	0.527473	0.70798	0.612903	0.859504	0.230769	0.402299	0.345663	0.381696	1.71429	0.666667
SFR1	0.040932	0.0448598	0.0474308	0.043038	0.0124611	0.0322581	0.0316901	0.0206186	0.0544555	0.0550848	0.0382166	0	0.0840336	0.0625	0.06	0.0707071	0.0727273	0.0858086	0.0274725	0.089983	0.0806452	0.0743802	0.0659341	0.0574713	0.059949	0.0513393	0.142857	0
SMARCAL1	0.0283375	0.0261682	0.0316205	0.0329114	0.0249221	0.0967742	0.0246479	0.0103093	0.0346535	0.0466102	0.0254777	0.0470588	0.0588235	0	0.0342857	0.0785634	0.0181818	0.10231	0.043956	0.0797963	0.112903	0.0578512	0.0549451	0.0344828	0.0471939	0.0558036	0	0
SMC5	0.115869	0.140187	0.136364	0.162025	0.146417	0.16129	0.112676	0.195876	0.183168	0.0847458	0.130573	0.152941	0.117647	0.125	0.137143	0.216611	0.181818	0.217822	0.0659341	0.21562	0.145161	0.198347	0.197802	0.137931	0.145408	0.118304	0.285714	0.666667
SMC6	0.04534	0.0766355	0.076087	0.106329	0.0685358	0.16129	0.056338	0.103093	0.0891089	0.0762712	0.0955414	0.105882	0.0336135	0.0625	0.0742857	0.158249	0.0636364	0.148515	0.0989011	0.151104	0.0806452	0.173554	0.417582	0.356322	0.0739796	0.0535714	0.428571	0
SWI5	0.0346348	0.0429906	0.0454546	0.0455696	0.0249221	0.0806452	0.0704225	0.0309278	0.039604	0.0423729	0.0414013	0.0235294	0.0504202	0	0.0485714	0.0886644	0.0727273	0.0462046	0.032967	0.0848896	0.0322581	0.0743802	0.0549451	0.0344828	0.0459184	0.0625	0	0.111111
TNKS1BP1	0.00440806	0.00186916	0.00494071	0.00759494	0.00311526	0.0322581	0.00352113	0.0103093	0.0148515	0	0.00955414	0	0	0	0.0228571	0.03367	0.00909091	0.0363036	0.0164835	0.0220713	0.016129	0.00826446	0	0	0.00382653	0.00446429	0.142857	0
TOP2A	0.00125945	0	0.00395257	0.00253165	0.00623053	0	0	0	0	0	0	0	0	0	0.00285714	0.00224467	0	0	0.00549451	0	0	0	0	0.0114942	0	0	0.857143	1.44444
TOP2B	0.196474	0.263551	0.19664	0.308861	0.186916	0.354839	0.211268	0.360825	0.207921	0.279661	0.251592	0.388235	0.226891	0.3125	0.182857	0.37486	0.181818	0.386139	0.225275	0.339559	0.209677	0.322314	0.230769	0.298851	0.340561	0.350446	0.571429	0.333333
TOP3B	0.0258186	0.0205607	0.0237154	0.043038	0.0155763	0.0483871	0.0211268	0.0103093	0.0346535	0.00847458	0.0509554	0.0352941	0.0336135	0.1875	0.0257143	0.0594837	0.0363636	0.0495049	0.0164835	0.0747029	0.016129	0.0330578	0.032967	0.0114942	0.0242347	0.03125	0	0
TOPBP1	0.0403023	0.0747664	0.0513834	0.0531646	0.0654206	0.129032	0.0422535	0.14433	0.0594059	0.0466102	0.0573248	0.0823529	0.109244	0.0625	0.0685714	0.186307	0.109091	0.191419	0.0604396	0.207131	0.0483871	0.198347	0.10989	0.0344828	0.0561224	0.0669643	0.142857	0.111111
TP53BP1	0.0421914	0.0373832	0.0444664	0.0531646	0.0623053	0.0806452	0.0457747	0.0412371	0.0643564	0.029661	0.066879	0.0117647	0.0252101	0.125	0.0485714	0.0594837	0.0636364	0.0891089	0.0769231	0.0713073	0.016129	0.107438	0.10989	0.0804598	0.0471939	0.0267857	0.142857	0.111111
TRIM28	0.199622	0.257944	0.200593	0.182279	0.183801	0.322581	0.137324	0.185567	0.133663	0.15678	0.152866	0.0941176	0.15126	0.09375	0.188571	0.337823	0.2	0.379538	0.197802	0.344652	0.209677	0.330578	0.285714	0.275862	0.146684	0.162946	0.428571	0.222222
TRIP13	0.000629723	0	0	0	0.00623053	0	0.00352113	0	0	0	0.00955414	0	0	0	0.00285714	0.00224467	0	0	0.00549451	0.00169779	0	0	0	0	0	0	0	0.111111
UIMC1	0.0755668	0.0766355	0.0859684	0.101266	0.0685358	0.209677	0.056338	0.072165	0.0742574	0.0847458	0.101911	0.117647	0.092437	0.09375	0.06	0.107744	0.00909091	0.0726073	0.0384615	0.089983	0.0806452	0.0743802	0.153846	0.183908	0.0867347	0.0870536	0.285714	0
WRN	0.0541562	0.0429906	0.0444664	0.043038	0.0373832	0.0967742	0.0387324	0.0103093	0.0247525	0.0254237	0.0605096	0	0.0336135	0.0625	0.0285714	0.0594837	0.0181818	0.0627063	0.043956	0.0967742	0.0645161	0.0330578	0.032967	0.091954	0.0433673	0.0535714	0	0.222222
WRNIP1	0.0371537	0.0411215	0.0326087	0.0531646	0.0342679	0.177419	0.028169	0.0309278	0.0643564	0.029661	0.0764331	0.0588235	0.0252101	0	0.0942857	0.213244	0.0636364	0.184818	0.104396	0.21562	0.0483871	0.190083	0.0989011	0.091954	0.057398	0.0424107	0.142857	0
XRCC1	0.0220403	0.0485981	0.020751	0.0329114	0.0186916	0.0645161	0.0176056	0.0412371	0.0247525	0.0127119	0.0286624	0.0117647	0.0336135	0	0.04	0.0448934	0.0363636	0.0528053	0.0549451	0.0696095	0.0483871	0.0991735	0.032967	0.0574713	0.0471939	0.0491071	0	0
XRCC2	0.00692695	0.00186916	0.006917	0	0	0	0.0105634	0	0.0049505	0	0.0127388	0	0	0	0	0.003367	0	0.00660066	0	0	0	0	0.010989	0	0.00637755	0.00223214	0	0.111111
XRCC3	0.00566751	0.00373832	0.00494071	0.00759494	0	0.016129	0.00352113	0	0.0049505	0	0.00955414	0	0.0168067	0	0.00857143	0.00897868	0.0181818	0.00330033	0.010989	0.0152801	0	0.0247934	0	0	0.00892857	0.00446429	0	0.111111
XRCC4	0.0207809	0.0299065	0.0296443	0.0253165	0.0186916	0.016129	0.0352113	0.0309278	0.00990099	0.0127119	0.0286624	0	0.0168067	0.03125	0.0742857	0.103255	0.0636364	0.122112	0.104396	0.14601	0.16129	0.14876	0.010989	0.045977	0.0357143	0.0401786	0	0.111111
XRCC5	0.455919	0.594392	0.509881	0.756962	0.46729	0.983871	0.482394	0.525773	0.490099	0.559322	0.487261	0.635294	0.605042	0.40625	0.431429	0.570146	0.5	0.706271	0.456044	0.585739	0.467742	0.61157	0.472527	0.609195	0.553571	0.640625	1.28571	1.11111
XRCC6	0.357053	0.457944	0.37253	0.592405	0.311526	0.854839	0.383803	0.43299	0.346535	0.326271	0.398089	0.376471	0.394958	0.40625	0.445714	0.737374	0.563636	0.584158	0.434066	0.724958	0.596774	0.768595	0.461539	0.609195	0.396684	0.292411	1.71429	1
ZSWIM7	0.140428	0.173832	0.12253	0.149367	0.124611	0.225806	0.109155	0.0927835	0.0792079	0.0677966	0.0859873	0.105882	0.176471	0.125	0.0828571	0.152638	0.0545455	0.165017	0.0934066	0.166384	0.177419	0.140496	0.131868	0.206897	0.128827	0.0982143	0.142857	0.111111
