# Supplementary material for: Peripheral blood mononuclear cell mitochondrial dysfunction in acute alcohol‐associated hepatitis
Source: Clin Transl Med. 2023 May 25;13(5):e1276. doi: 10.1002/ctm2.1276 (PMC10212276; doi:10.1002/ctm2.1276)
Supplement: Supplementary file 26 — Supplementary information [file CTM2-13-e1276-s024.xls]

## Sheet: ALT enhancing
hgnc_symbol	CD4_T-cell1_Healthy_Basal	CD4_T-cell1_Alcohol_Basal	CD4_T-cell2_Healthy_Basal	CD4_T-cell2_Alcohol_Basal	CD4_T-cell3_Healthy_Basal	CD4_T-cell3_Alcohol_Basal	Cytotoxic_T-cell1_Healthy_Basal	Cytotoxic_T-cell1_Alcohol_Basal	Cytotoxic_T-cell2_Healthy_Basal	Cytotoxic_T-cell2_Alcohol_Basal	Cytotoxic_T-cell3_Healthy_Basal	Cytotoxic_T-cell3_Alcohol_Basal	Cytotoxic_T-cell4_Healthy_Basal	Cytotoxic_T-cell4_Alcohol_Basal	CD14_Monocyte1_Healthy_Basal	CD14_Monocyte1_Alcohol_Basal	CD14_Monocyte2_Healthy_Basal	CD14_Monocyte2_Alcohol_Basal	CD14_Monocyte3_Healthy_Basal	CD14_Monocyte3_Alcohol_Basal	CD16_Monocyte_Healthy_Basal	CD16_Monocyte_Alcohol_Basal	B-cell_Healthy_Basal	B-cell_Alcohol_Basal	NK-cell_Healthy_Basal	NK-cell_Alcohol_Basal	pDC_Healthy_Basal	pDC_Alcohol_Basal
MICA	0.0239295	0.00934579	0.0306324	0.0303798	0.0186916	0.0483871	0.0246479	0.0412371	0.0445545	0.00847458	0.0350319	0.0117647	0.00840336	0	0.0628571	0.0639731	0.0363636	0.0495049	0.032967	0.057725	0	0.0909091	0.010989	0.0229885	0.0216837	0.0111607	0	0
TOP3A	0.0371537	0.0373832	0.0306324	0.0607595	0.0186916	0.0645161	0.0492958	0.0309278	0.0693069	0.0508475	0.0605096	0.0470588	0.0504202	0.09375	0.0742857	0.0841751	0.0454546	0.118812	0.043956	0.118846	0.0322581	0.132231	0.043956	0.0229885	0.0471939	0.0379464	0	0.222222
AASDHPPT	0.107053	0.128972	0.104743	0.144304	0.0965732	0.225806	0.123239	0.103093	0.108911	0.059322	0.136943	0.105882	0.109244	0.0625	0.0971429	0.239057	0.136364	0.194719	0.10989	0.222411	0.112903	0.247934	0.142857	0.126437	0.122449	0.0959821	0.428571	0.222222
ACP1	0.20529	0.315888	0.206522	0.283544	0.180685	0.290323	0.179578	0.247423	0.237624	0.271186	0.267516	0.152941	0.302521	0.125	0.148571	0.27385	0.154546	0.254125	0.164835	0.278438	0.274193	0.173554	0.263736	0.218391	0.284439	0.258929	0.428571	0.222222
ATM	1.12028	1.35327	0.76087	0.888608	1.10592	1.54839	0.841549	0.896907	0.836634	1.08475	0.802548	1	0.815126	1.125	0.328571	0.57688	0.345454	0.475247	0.247253	0.499151	0.274193	0.768595	0.791209	0.781609	1.28316	1.43527	0.142857	0.111111
ATR	0.0623426	0.0504673	0.0671937	0.0683544	0.0498442	0.16129	0.0492958	0.0824742	0.039604	0.059322	0.0414013	0.0588235	0.0504202	0	0.04	0.0875421	0.0818182	0.0759076	0.0384615	0.10017	0.0483871	0.0991735	0.043956	0.0344828	0.0561224	0.0379464	0	0.111111
ATRIP	0.0138539	0.0168224	0.013834	0.0227848	0.0155763	0.0322581	0.0211268	0.0103093	0.0148515	0.00847458	0.0159236	0.0352941	0.0252101	0.03125	0.0142857	0.016835	0.0454546	0.019802	0.010989	0.0203735	0.0322581	0.00826446	0.010989	0.0114942	0.0140306	0.0178571	0	0
BLM	0.0188917	0.0224299	0.020751	0.0303798	0.00934579	0.0322581	0.0176056	0.0412371	0.0247525	0.0169491	0.0254777	0.0117647	0.00840336	0.0625	0.02	0.013468	0	0.019802	0.0164835	0.0237691	0.0322581	0.00826446	0.010989	0.0114942	0.0331633	0.0357143	0.142857	0.333333
BRCA2	0.0157431	0.0242991	0.020751	0.0202532	0.0186916	0.0322581	0.00704225	0.0103093	0.00990099	0.0211864	0.022293	0.0352941	0	0.03125	0.0914286	0.0819304	0.0909091	0.0594059	0.10989	0.0713073	0.145161	0.0826446	0.0659341	0.0689655	0.00892857	0.015625	0.428571	0.444444
CBX3	0.552897	1.0243	0.543478	0.878481	0.604361	0.967742	0.545775	0.690722	0.381188	0.690678	0.535032	0.894118	0.428571	1.03125	0.437143	1.11111	0.609091	1.08911	0.505494	0.960951	0.645161	1.23967	0.516483	0.931034	0.566326	0.808036	0.714286	0.666667
CDKN1A	0.00188917	0.00747664	0.0217391	0.0379747	0.0311527	0.209677	0	0.0103093	0.00990099	0.0169491	0	0.0235294	0.0168067	0	0.48	0.608305	0.363636	0.50495	0.456044	0.499151	0.370968	0.247934	0.0549451	0.0229885	0.0140306	0.00446429	0	0.222222
DNA2	0.00314862	0.00186916	0.00296443	0.00253165	0	0	0	0	0	0.00423729	0.00636943	0	0.00840336	0	0.00571429	0.00673401	0.00909091	0.0132013	0.021978	0.00509338	0	0.0165289	0	0	0.00637755	0	0	0
DNMT1	0.209698	0.300935	0.274704	0.291139	0.255452	0.854839	0.179578	0.206186	0.217822	0.305085	0.197452	0.247059	0.268908	0.21875	0.742857	0.971942	1.00909	0.960396	0.884615	1.01528	0.580645	1.28926	0.0989011	0.103448	0.272959	0.426339	0.142857	0.666667
E2F1	0.00251889	0.00747664	0.00790514	0.00506329	0.00623053	0.016129	0.00352113	0	0	0	0.00318471	0.0117647	0	0	0	0.00448934	0	0	0	0.00169779	0	0.0165289	0.010989	0	0.00127551	0.00223214	0	0.333333
EID3	0.0232998	0.0317757	0.020751	0.0278481	0.0186916	0.0322581	0.028169	0.0103093	0.00990099	0.0127119	0.0254777	0.0235294	0.0588235	0	0.0771429	0.0931538	0.0727273	0.0528053	0.0879121	0.057725	0.0967742	0.115702	0.021978	0.0689655	0.0267857	0.015625	0	0
ERCC4	0.0743073	0.0691589	0.0731225	0.078481	0.0498442	0.0806452	0.084507	0.113402	0.0792079	0.0762712	0.0732484	0.0352941	0.0504202	0.09375	0.114286	0.160494	0.118182	0.181518	0.0989011	0.16129	0.0967742	0.173554	0.032967	0.103448	0.0561224	0.0580357	0.142857	0.111111
ERCC5	0.0125945	0.0186916	0.0118577	0.0253165	0.00623053	0.016129	0.0140845	0	0.019802	0.0169491	0.022293	0.0117647	0.0168067	0.03125	0.00857143	0.00448934	0.00909091	0.00330033	0	0.00679117	0.0322581	0	0.010989	0.0114942	0.0153061	0.0133929	0.142857	0
FANCA	0.00377834	0.0149533	0.0118577	0.00759494	0.00934579	0.016129	0.0316901	0.0412371	0.0346535	0.0254237	0.0159236	0.0235294	0.0252101	0	0.0142857	0.0179574	0	0.019802	0.010989	0.0135823	0.016129	0.00826446	0.010989	0.0114942	0.0280612	0.0334821	0	0.555556
FEN1	0.0201511	0.0336449	0.020751	0.0253165	0.00934579	0.0483871	0.0211268	0.0206186	0.029703	0.0254237	0.00955414	0.0117647	0.0420168	0.03125	0.04	0.0314254	0.0454546	0.0528053	0.0274725	0.0475382	0.0806452	0.0743802	0.021978	0.0344828	0.0331633	0.015625	0.285714	0
H3F3A	2.3665	3.54953	2.19961	3.52152	2.21495	5.83871	3.10915	3.79381	2.82178	4.02966	2.48408	3.69412	2.78992	2.875	4.46857	6.5679	4.58182	6.75908	4.98901	5.95416	4.96774	6.41322	3.92308	4.42529	4.01148	3.95982	4	5.55556
HDAC7	0.13665	0.190654	0.117589	0.164557	0.112149	0.241935	0.056338	0.113402	0.0594059	0.0550848	0.0541401	0.0941176	0.117647	0.09375	0.0342857	0.0841751	0.0363636	0.039604	0.021978	0.106961	0.016129	0.132231	0.153846	0.149425	0.0918367	0.104911	0	0.111111
HMBOX1	0.0774559	0.0878505	0.076087	0.078481	0.0560748	0.129032	0.056338	0.0824742	0.0742574	0.0974576	0.0636943	0.0705882	0.134454	0.15625	0.108571	0.214366	0.109091	0.273927	0.0714286	0.203735	0.0645161	0.198347	0.0769231	0.206897	0.0892857	0.104911	0.285714	0.111111
KDM1A	0.0755668	0.0878505	0.0770751	0.0658228	0.046729	0.193548	0.0528169	0.072165	0.0544555	0.0974576	0.0796178	0.0470588	0.117647	0.0625	0.0485714	0.141414	0.118182	0.135314	0.0494506	0.173175	0.016129	0.22314	0.120879	0.114943	0.0637755	0.0825893	0.142857	0
KMT5C	0.0289672	0.0261682	0.020751	0.035443	0.00934579	0.016129	0.0105634	0.0103093	0.0148515	0.029661	0.022293	0.0588235	0.0252101	0.03125	0.0171429	0.0190797	0.0272727	0.019802	0.021978	0.0271647	0.0322581	0.0661157	0.021978	0.0114942	0.0255102	0.0245536	0	0.111111
LIG1	0.04534	0.0504673	0.0602767	0.0531646	0.0186916	0.0967742	0.028169	0.0515464	0.039604	0.0423729	0.0159236	0.0352941	0.0252101	0	0.0171429	0.0291807	0.0363636	0.0231023	0.0164835	0.040747	0.0322581	0.0247934	0.032967	0.0344828	0.0357143	0.0290179	0	0.444444
MORC3	0.239924	0.31028	0.245059	0.227848	0.23676	0.274193	0.183099	0.237113	0.207921	0.224576	0.191083	0.2	0.235294	0.15625	0.18	0.318743	0.154546	0.438944	0.137363	0.286927	0.193548	0.289256	0.296703	0.172414	0.232143	0.25	0	0.111111
MRE11	0.0812343	0.0859813	0.0750988	0.0860759	0.0623053	0.129032	0.084507	0.103093	0.0643564	0.13983	0.0700637	0.164706	0.0840336	0.125	0.0685714	0.144781	0.0545455	0.174918	0.0824176	0.17657	0.0483871	0.14876	0.175824	0.091954	0.119898	0.140625	0.285714	0.333333
MUS81	0.0573048	0.0897196	0.0612648	0.0759494	0.0404984	0.0806452	0.0704225	0.0309278	0.0841584	0.088983	0.0605096	0.152941	0.0672269	0	0.04	0.108866	0.0727273	0.0858086	0.043956	0.105263	0.016129	0.115702	0.032967	0.045977	0.0969388	0.0825893	0.142857	0
NBN	0.0856423	0.0785047	0.0839921	0.113924	0.0685358	0.241935	0.137324	0.247423	0.128713	0.182203	0.089172	0.141177	0.10084	0.125	0.122857	0.239057	0.0818182	0.191419	0.120879	0.212224	0.290323	0.272727	0.0989011	0.0689655	0.154337	0.185268	0.285714	0
NR2C1	0.0358942	0.0654206	0.0454546	0.0531646	0.046729	0.209677	0.0246479	0.0309278	0.0247525	0.0381356	0.0573248	0.0470588	0.0756302	0.0625	0.0142857	0.0628507	0.0272727	0.0726073	0.0274725	0.089983	0.016129	0.0661157	0.021978	0.0804598	0.0471939	0.0513393	0.142857	0.111111
NR2C2	0.0516373	0.0411215	0.0671937	0.0886076	0.0529595	0.258064	0.0704225	0.0206186	0.0693069	0.0508475	0.0796178	0.0823529	0.109244	0.09375	0.06	0.147026	0.0909091	0.141914	0.0659341	0.151104	0.0483871	0.107438	0.0659341	0.0804598	0.0982143	0.0915179	0	0
NSMCE2	0.0673804	0.0915888	0.0642293	0.106329	0.0436137	0.209677	0.0774648	0.072165	0.0544555	0.0847458	0.0859873	0.0705882	0.15126	0.0625	0.0857143	0.143659	0.0636364	0.108911	0.0879121	0.154499	0.0322581	0.132231	0.0549451	0.126437	0.0841837	0.107143	0.285714	0.333333
PARP2	0.0258186	0.0242991	0.027668	0.0303798	0.0124611	0.0322581	0.0246479	0.0309278	0.0247525	0.0211864	0.022293	0.0352941	0.0252101	0	0.0428571	0.0426487	0.0272727	0.0429043	0.0164835	0.0475382	0.0322581	0.0413223	0.032967	0.0344828	0.0204082	0.0111607	0	0
PDGFRA	0	0	0	0	0	0	0	0	0	0	0	0	0	0	0	0.00785634	0	0	0	0.00679117	0	0	0	0	0	0	0	0
PML	0.0573048	0.0485981	0.0523715	0.0708861	0.05919	0.258064	0.0457747	0.072165	0.108911	0.101695	0.0605096	0	0.0588235	0	0.0828571	0.126824	0.0727273	0.105611	0.0604396	0.129032	0.0483871	0.165289	0.10989	0.045977	0.0497449	0.0580357	0.142857	0
POLA1	0.00755667	0.00560748	0.00197628	0.00759494	0.0155763	0.0322581	0.00704225	0	0.0049505	0	0.00955414	0	0.00840336	0	0.0314286	0.0258137	0.0363636	0.0231023	0.0274725	0.0509338	0.016129	0.0247934	0.032967	0.0229885	0.0114796	0.00892857	0	0.333333
POLA2	0.0195214	0.0205607	0.0128459	0.0227848	0.00623053	0.0806452	0.0140845	0.0103093	0.0148515	0.0169491	0.0254777	0.0235294	0.0168067	0.0625	0.0342857	0.030303	0.00909091	0.0264026	0.0494506	0.0543294	0.0483871	0.0661157	0.032967	0.0344828	0.0178571	0.0178571	0.142857	0
POLD1	0.0125945	0.0112149	0.013834	0.0151899	0	0.0645161	0.00352113	0	0	0.00847458	0.0127388	0.0117647	0.00840336	0.03125	0.0942857	0.10101	0.0454546	0.141914	0.0879121	0.13073	0.0483871	0.14876	0	0.0114942	0.0127551	0.00446429	0.142857	0.111111
POLD2	0.104534	0.143925	0.0839921	0.0987342	0.0778816	0.193548	0.0211268	0.0515464	0.0247525	0.0381356	0.0477707	0.0823529	0.0504202	0	0.08	0.105499	0.0454546	0.0957096	0.115385	0.129032	0.0483871	0.0991735	0.164835	0.195402	0.0344388	0.03125	0.857143	0.222222
POLD3	0.0465995	0.0542056	0.0503953	0.0759494	0.0685358	0.0967742	0.0880282	0.0618557	0.0445545	0.0466102	0.0636943	0.0117647	0.0588235	0	0.0885714	0.161616	0.0727273	0.217822	0.0714286	0.205433	0.0806452	0.190083	0.0879121	0.0229885	0.0561224	0.0602679	0.142857	0.444444
POLD4	0.0403023	0.0728972	0.0464427	0.0810127	0.0342679	0.0806452	0.0422535	0.0412371	0.0346535	0.0423729	0.0350319	0.0235294	0.0504202	0.0625	0.0571429	0.0808081	0.0454546	0.0594059	0.0549451	0.0831918	0.112903	0.123967	0.131868	0.0574713	0.0433673	0.0491071	0	0.111111
POLE	0.0207809	0.0261682	0.020751	0.0151899	0.0311527	0.0806452	0.0140845	0.0206186	0.00990099	0.0169491	0.0127388	0.0117647	0.0252101	0	0.04	0.0718294	0.0454546	0.0495049	0.0384615	0.0611205	0.016129	0.0909091	0.010989	0.0114942	0.0306122	0.015625	0	0.111111
POLE2	0.000629723	0	0.000988142	0	0.00934579	0	0.00352113	0	0.0049505	0	0.00318471	0	0.0168067	0	0.00285714	0	0	0	0	0	0	0	0.010989	0	0.00255102	0	0	0
POLE3	0.144836	0.157009	0.139328	0.15443	0.17757	0.241935	0.105634	0.123711	0.0940594	0.105932	0.16879	0.152941	0.134454	0.03125	0.122857	0.217733	0.163636	0.221122	0.0934066	0.234295	0.0967742	0.206612	0.142857	0.241379	0.108418	0.149554	0.428571	0.222222
POLE4	0.137909	0.22243	0.16502	0.2	0.105919	0.193548	0.130282	0.134021	0.10396	0.0762712	0.121019	0.211765	0.109244	0.03125	0.234286	0.40853	0.236364	0.448845	0.258242	0.395586	0.306452	0.396694	0.230769	0.149425	0.0816327	0.0424107	0.142857	0
POLH	0.0232998	0.0392523	0.0256917	0.0303798	0.0218068	0.0322581	0.0528169	0	0.0495049	0.0381356	0.0254777	0.0705882	0.0504202	0.0625	0.0142857	0.0325477	0.00909091	0.0231023	0.032967	0.0322581	0.0483871	0.0413223	0	0.045977	0.0433673	0.0290179	0.142857	0.555556
PRIM1	0.0415617	0.0448598	0.0395257	0.0632911	0.0280374	0.0483871	0.0211268	0.0103093	0.0594059	0.00847458	0.0350319	0.0705882	0.0168067	0.03125	0.00571429	0.0123457	0.00909091	0	0.010989	0.0152801	0	0.0165289	0.0659341	0.0574713	0.0229592	0.0334821	0	0.333333
PRIM2	0.0358942	0.0485981	0.0247036	0.0708861	0.0155763	0.0806452	0.056338	0.072165	0.0445545	0.0338983	0.0700637	0.0705882	0.0336135	0.0625	0.0314286	0.0763187	0.0181818	0.0693069	0.0384615	0.0679117	0.0806452	0.0743802	0.0769231	0.0229885	0.0369898	0.0401786	0.142857	0.111111
RAD50	0.00692695	0.0242991	0.0148221	0.0126582	0.00623053	0	0.0140845	0.0103093	0.00990099	0.0211864	0.022293	0.0117647	0	0	0.0114286	0.0157127	0.00909091	0	0.021978	0.0118846	0	0.0247934	0.021978	0	0.00765306	0.0111607	0	0
RAD51AP1	0.00377834	0	0.00494071	0.00759494	0.00311526	0	0	0	0.029703	0.00423729	0	0	0	0	0.02	0.040404	0	0.00990099	0.00549451	0.0322581	0.016129	0.0909091	0.021978	0.0114942	0.0114796	0.00669643	0	0.333333
RAD51C	0.0604534	0.0934579	0.0711462	0.103798	0.05919	0.0967742	0.0669014	0.0515464	0.0594059	0.0508475	0.0573248	0.129412	0.0588235	0.03125	0.0285714	0.0684624	0.0363636	0.0627063	0.032967	0.0814941	0.0322581	0.0495868	0.0549451	0.172414	0.059949	0.0602679	0	0.333333
RAP1A	0.336902	0.491589	0.416996	0.620253	0.305296	1.03226	0.482394	0.835051	0.420792	0.622881	0.442675	0.564706	0.352941	0.3125	0.717143	1.19865	0.7	1.34654	0.741758	1.17997	0.419355	1.70248	0.285714	0.37931	0.570153	0.622768	0.428571	0.333333
RB1	0.04534	0.0654206	0.0563241	0.0759494	0.0529595	0.403226	0.0809859	0.0824742	0.0742574	0.0550848	0.066879	0.0823529	0.10084	0.0625	0.242857	0.507295	0.318182	0.541254	0.28022	0.578947	0.225806	0.636364	0.208791	0.172414	0.0727041	0.0535714	0	0.111111
RFC1	0.236776	0.278505	0.278656	0.356962	0.224299	0.258064	0.246479	0.309278	0.287129	0.317797	0.254777	0.247059	0.268908	0.625	0.0857143	0.149271	0.0545455	0.108911	0.0549451	0.168081	0.112903	0.115702	0.32967	0.264368	0.288265	0.305804	0	0.444444
RFC2	0.0270781	0.0448598	0.0454546	0.043038	0.0404984	0.0645161	0.0176056	0.0412371	0.019802	0.0381356	0.0254777	0.0352941	0.0672269	0.125	0.0514286	0.0841751	0.0454546	0.0627063	0.021978	0.105263	0.193548	0.115702	0.0989011	0.0804598	0.0510204	0.0223214	0	0.111111
RFC3	0.0125945	0.0317757	0.00494071	0.0126582	0.00934579	0.0645161	0.0140845	0.0309278	0.0049505	0.0254237	0.0159236	0.0117647	0.0168067	0	0.0142857	0.0415264	0.0181818	0.0231023	0.0274725	0.0322581	0.016129	0.00826446	0.043956	0	0.0127551	0.0334821	0.142857	0.111111
RFC4	0.0434509	0.0373832	0.0503953	0.0303798	0.0218068	0.0322581	0.0387324	0.0618557	0.019802	0.0338983	0.044586	0.0470588	0.0336135	0	0.0228571	0.0471381	0.0272727	0.0363036	0.010989	0.040747	0.0483871	0.0413223	0.0659341	0.103448	0.057398	0.0513393	0	0.222222
RFC5	0.0176322	0.0168224	0.0197628	0.0303798	0.00623053	0.016129	0.028169	0.0515464	0.039604	0.0169491	0.0286624	0.0235294	0.0168067	0	0.02	0.0246914	0.0272727	0.019802	0.0274725	0.0339559	0.0322581	0.00826446	0.021978	0	0.0280612	0.00446429	0	0
RIF1	0.275819	0.31215	0.317194	0.331646	0.208723	0.580645	0.197183	0.14433	0.163366	0.186441	0.264331	0.282353	0.226891	0.21875	0.202857	0.35578	0.236364	0.343234	0.126374	0.341256	0.225806	0.380165	0.208791	0.229885	0.205357	0.205357	0	0.333333
RINT1	0.029597	0.0373832	0.027668	0.0329114	0.0218068	0.016129	0.0316901	0	0.0495049	0.0169491	0.022293	0.0470588	0.0672269	0	0.0171429	0.0246914	0.0181818	0.0363036	0.0274725	0.0424448	0.016129	0.0330578	0.021978	0.0229885	0.0242347	0.0178571	0	0
RPA3	0.13665	0.166355	0.182806	0.253165	0.158879	0.274193	0.172535	0.175258	0.0841584	0.088983	0.152866	0.188235	0.168067	0.15625	0.108571	0.17284	0.109091	0.178218	0.0989011	0.154499	0.209677	0.247934	0.384615	0.275862	0.122449	0.104911	0.571429	0.444444
SLX1A	0	0.00373832	0.00197628	0	0	0	0.00704225	0	0.0049505	0	0	0.0117647	0	0	0.00285714	0.003367	0	0.00330033	0	0.00339559	0	0	0	0	0.00892857	0	0	0
SLX4	0.0100756	0.00934579	0.00988142	0.0151899	0.0186916	0.016129	0.0105634	0.0412371	0.00990099	0.0381356	0.0191083	0.0235294	0	0	0.0485714	0.0606061	0.0454546	0.0825083	0.0384615	0.0662139	0.0483871	0.0495868	0.043956	0.0344828	0.0204082	0.0245536	0.142857	0
SMC5	0.115869	0.140187	0.136364	0.162025	0.146417	0.16129	0.112676	0.195876	0.183168	0.0847458	0.130573	0.152941	0.117647	0.125	0.137143	0.216611	0.181818	0.217822	0.0659341	0.21562	0.145161	0.198347	0.197802	0.137931	0.145408	0.118304	0.285714	0.666667
SMC6	0.04534	0.0766355	0.076087	0.106329	0.0685358	0.16129	0.056338	0.103093	0.0891089	0.0762712	0.0955414	0.105882	0.0336135	0.0625	0.0742857	0.158249	0.0636364	0.148515	0.0989011	0.151104	0.0806452	0.173554	0.417582	0.356322	0.0739796	0.0535714	0.428571	0
SP100	0.302897	0.484112	0.375494	0.592405	0.398754	0.709677	0.521127	0.57732	0.470297	0.563559	0.401274	0.576471	0.647059	0.375	0.177143	0.398429	0.172727	0.392739	0.131868	0.37691	0.241935	0.495868	0.769231	1.1954	0.612245	0.65625	0.285714	0.111111
SUMO1	0.281486	0.368224	0.332016	0.475949	0.317757	0.596774	0.334507	0.494845	0.371287	0.415254	0.33758	0.588235	0.478992	0.25	0.3	0.484849	0.227273	0.514852	0.324176	0.455008	0.467742	0.545454	0.417582	0.471264	0.464286	0.473214	0.285714	0.666667
SUMO2	0.971033	1.4729	1.08202	1.70886	0.884735	1.43548	1.22887	1.73196	1.08911	1.44068	1.1465	1.49412	1.0084	1.03125	0.931429	1.44893	0.990909	1.35974	1.07692	1.19015	1.27419	1.52893	1.1978	1.45977	1.45663	1.52902	2.28571	1.44444
SUMO3	0.140428	0.220561	0.149209	0.265823	0.158879	0.483871	0.119718	0.0618557	0.0940594	0.11017	0.130573	0.117647	0.12605	0.15625	0.354286	0.83165	0.490909	0.782178	0.423077	0.826825	0.419355	0.859504	0.164835	0.137931	0.137755	0.138393	0.285714	0.444444
TEP1	0.0232998	0.0205607	0.0197628	0.0405063	0.0404984	0.0806452	0.0457747	0.0206186	0.0495049	0.0677966	0.0350319	0.0705882	0.00840336	0.0625	0.0828571	0.136925	0.0909091	0.158416	0.0879121	0.185059	0.0806452	0.239669	0.0769231	0.045977	0.0446429	0.0558036	0	0.111111
TOP2A	0.00125945	0	0.00395257	0.00253165	0.00623053	0	0	0	0	0	0	0	0	0	0.00285714	0.00224467	0	0	0.00549451	0	0	0	0	0.0114942	0	0	0.857143	1.44444
TP53BP1	0.0421914	0.0373832	0.0444664	0.0531646	0.0623053	0.0806452	0.0457747	0.0412371	0.0643564	0.029661	0.066879	0.0117647	0.0252101	0.125	0.0485714	0.0594837	0.0636364	0.0891089	0.0769231	0.0713073	0.016129	0.107438	0.10989	0.0804598	0.0471939	0.0267857	0.142857	0.111111
UBE2I	0.350126	0.469159	0.419961	0.516456	0.376947	0.532258	0.56338	0.402062	0.410891	0.372881	0.43949	0.411765	0.596639	0.375	0.397143	0.652076	0.409091	0.531353	0.346154	0.541596	0.564516	0.628099	0.615385	0.482759	0.686225	0.573661	0.714286	0.777778
UCHL1	0.000629723	0	0	0	0	0	0	0	0	0	0	0	0	0	0.0114286	0.0258137	0.00909091	0.00990099	0.00549451	0.0237691	0.016129	0	0	0	0	0	0	0
WRN	0.0541562	0.0429906	0.0444664	0.043038	0.0373832	0.0967742	0.0387324	0.0103093	0.0247525	0.0254237	0.0605096	0	0.0336135	0.0625	0.0285714	0.0594837	0.0181818	0.0627063	0.043956	0.0967742	0.0645161	0.0330578	0.032967	0.091954	0.0433673	0.0535714	0	0.222222
XRCC3	0.00566751	0.00373832	0.00494071	0.00759494	0	0.016129	0.00352113	0	0.0049505	0	0.00955414	0	0.0168067	0	0.00857143	0.00897868	0.0181818	0.00330033	0.010989	0.0152801	0	0.0247934	0	0	0.00892857	0.00446429	0	0.111111
XRCC6	0.357053	0.457944	0.37253	0.592405	0.311526	0.854839	0.383803	0.43299	0.346535	0.326271	0.398089	0.376471	0.394958	0.40625	0.445714	0.737374	0.563636	0.584158	0.434066	0.724958	0.596774	0.768595	0.461539	0.609195	0.396684	0.292411	1.71429	1
ZBTB48	0.029597	0.0280374	0.0266798	0.0303798	0.0155763	0.0645161	0.0387324	0	0.039604	0.00847458	0.0159236	0.0235294	0.0336135	0	0.0685714	0.125701	0.109091	0.0924092	0.0934066	0.110356	0.0806452	0.14876	0.032967	0.0689655	0.0408163	0.0424107	0	0.111111
ZNF827	0.0547859	0.0654206	0.0385375	0.0455696	0.0342679	0.193548	0.0739437	0.072165	0.10396	0.0677966	0.0923567	0.0470588	0.0336135	0.09375	0.00571429	0.0112233	0.00909091	0.00660066	0.0164835	0.00679117	0	0	0.021978	0.0114942	0.0892857	0.078125	0	0
